# Supplementary material for: 1-Methyl-1-azonia-3,5-diaza-7-phospha­tricyclo­[3.3.1.1]decane 7-oxide triiodide
Source: Acta Crystallogr Sect E Struct Rep Online. 2008 Jan 23;64(Pt 2):o496–7. doi: 10.1107/S1600536808001426 (PMC2960408; doi:10.1107/S1600536808001426)
Supplement: Supplementary file 1 [file e-64-0o496-sup1.cif]

##############################################################################
###                                                                        ###
###        Electronic paper (Acta Crystallographica Section E)             ###
###                                                                        ###
##############################################################################
#                                                                            #
# This CIF contains the data in a paper accepted for publication in Acta     #
# Crystallographica Section E. It conforms to the requirements of Notes      #
# for Authors for Section E, and has been peer reviewed under the auspices   #
# of the IUCr Commission on Journals.                                        #
#                                                                            #
# Full details of the Crystallographic Information File format               #
# are given in the paper "The Crystallographic Information File (CIF):       #
# a New Standard Archive File for Crystallography" by S. R. Hall, F. H.      #
# Allen and I. D. Brown [Acta Cryst. (1991), A47, 655-685].                  #
#                                                                            #
# The current version of the core CIF dictionary is obtainable from          #
# ftp://ftp.iucr.org/pub/cif_core.dic. The current version number is 2.1.    #
#                                                                            #
# Software is freely available for graphical display of the structure(s) in  #
# this CIF.  For information consult the CIF home page http://www.iucr.org/  #
# cif/home.html                                                              #
#                                                                            #
##############################################################################
                                             
data_I
_audit_creation_method     SHELXL97
_chemical_name_systematic
;
1-Methyl-1-azonia-3,5-diaza-7-phosphatricyclo[3.3.1.1]decane 7-oxide
triiodide
;
_chemical_name_common     ?
_chemical_formula_moiety     'C7 H15 N3 O P + , I3 -'
_chemical_formula_sum     'C7 H15 Cu0 I3 N3 O P'
_chemical_formula_iupac     'C7 H15 N3 O P + , I3 -'
_chemical_formula_weight     568.89
_chemical_melting_point     ?
_symmetry_cell_setting     monoclinic
_symmetry_space_group_name_H-M     P21/n
_symmetry_space_group_name_hall     -P2yn
loop_
    _symmetry_equiv_pos_as_xyz
    'x, y, z'
    '-x+1/2, y+1/2, -z+1/2'
    '-x, -y, -z'
    'x-1/2, -y-1/2, z-1/2'
_cell_length_a     7.1570(8)
_cell_length_b     8.2257(8)
_cell_length_c     25.903(3)
_cell_angle_alpha     90.00
_cell_angle_beta     92.472(7)
_cell_angle_gamma     90.00
_cell_volume     1523.5(3)
_cell_formula_units_Z     4
_cell_measurement_reflns_used     2835
_cell_measurement_theta_min     2.6
_cell_measurement_theta_max     27.93
_cell_measurement_temperature     150(2)
_exptl_crystal_description     plate
_exptl_crystal_colour     red
_exptl_crystal_size_max     0.13
_exptl_crystal_size_mid     0.10
_exptl_crystal_size_min     0.10
_exptl_crystal_density_diffrn     2.480
_exptl_crystal_density_meas     ?
_exptl_crystal_density_method     'not measured'
_exptl_crystal_F_000     1040
_exptl_absorpt_coefficient_mu     6.244
_exptl_absorpt_correction_type     multi-scan
_exptl_absorpt_process_details     '(SADABS; Sheldrick, 1996)'
_exptl_absorpt_correction_T_min     0.4974
_exptl_absorpt_correction_T_max     0.5740
_exptl_special_details
;
 ?
;
_diffrn_ambient_temperature     150(2)
_diffrn_radiation_type     MoK\a
_diffrn_radiation_wavelength     0.71069
_diffrn_radiation_source     'fine-focus sealed tube'
_diffrn_radiation_monochromator     graphite
_diffrn_measurement_device_type     'Bruker SMART CCD area-detector'
_diffrn_measurement_method     '\f and \w'
_diffrn_detector_area_resol_mean     ?
_diffrn_reflns_number     11526
_diffrn_reflns_av_R_equivalents     0.0400
_diffrn_reflns_av_sigmaI/netI     0.0354
_diffrn_reflns_theta_min     2.92
_diffrn_reflns_theta_max     25.35
_diffrn_reflns_theta_full     25.35
_diffrn_measured_fraction_theta_max     0.999
_diffrn_measured_fraction_theta_full     0.999
_diffrn_reflns_limit_h_min     -8
_diffrn_reflns_limit_h_max     8
_diffrn_reflns_limit_k_min     -9
_diffrn_reflns_limit_k_max     9
_diffrn_reflns_limit_l_min     -29
_diffrn_reflns_limit_l_max     31
_diffrn_standards_number     ?
_diffrn_standards_interval_count     ?
_diffrn_standards_interval_time     ?
_diffrn_standards_decay_%     ?
_refine_special_details
;
 Refinement of F^2^ against ALL reflections.  The weighted R-factor wR and
 goodness of fit S are based on F^2^, conventional R-factors R are based
 on F, with F set to zero for negative F^2^. The threshold expression of
 F^2^ > 2sigma(F^2^) is used only for calculating R-factors(gt) etc. and is
 not relevant to the choice of reflections for refinement.  R-factors based
 on F^2^ are statistically about twice as large as those based on F, and R-
 factors based on ALL data will be even larger.
;
_reflns_number_total     2789
_reflns_number_gt     2214
_reflns_threshold_expression     I>2\s(I)
_refine_ls_structure_factor_coef     Fsqd
_refine_ls_matrix_type     full
_refine_ls_R_factor_all     0.0559
_refine_ls_R_factor_gt     0.0415
_refine_ls_wR_factor_gt     0.0978
_refine_ls_wR_factor_ref     0.1023
_refine_ls_goodness_of_fit_ref     1.122
_refine_ls_restrained_S_all     1.122
_refine_ls_number_reflns     2789
_refine_ls_number_parameters     172
_refine_ls_number_restraints     0
_refine_ls_number_constraints     0
_refine_ls_hydrogen_treatment     mixed
_refine_ls_weighting_scheme     calc
_refine_ls_weighting_details
       'calc w = 1/[\s^2^(Fo^2^)+(0.0450P)^2^+6.2243P] where P=(Fo^2^+2Fc^2^)/3'
_atom_sites_solution_hydrogens     geom
_atom_sites_solution_primary     direct
_atom_sites_solution_secondary     difmap
_refine_ls_shift/su_max     0.017
_refine_ls_shift/su_mean     0.003
_refine_diff_density_max     2.441
_refine_diff_density_min     -1.033
_refine_ls_extinction_method     none
_refine_ls_extinction_coef     ?
loop_
    _atom_type_symbol
    _atom_type_description
    _atom_type_scat_dispersion_real
    _atom_type_scat_dispersion_imag
    _atom_type_scat_source
    'C' 'C' 0.0033 0.0016
                         'International Tables Vol C Tables 4.2.6.8 and 6.1.1.4'
    'H' 'H' 0.0000 0.0000
                         'International Tables Vol C Tables 4.2.6.8 and 6.1.1.4'
    'N' 'N' 0.0061 0.0033
                         'International Tables Vol C Tables 4.2.6.8 and 6.1.1.4'
    'O' 'O' 0.0106 0.0060
                         'International Tables Vol C Tables 4.2.6.8 and 6.1.1.4'
    'P' 'P' 0.1023 0.0942
                         'International Tables Vol C Tables 4.2.6.8 and 6.1.1.4'
    'Cu' 'Cu' 0.3201 1.2651
                         'International Tables Vol C Tables 4.2.6.8 and 6.1.1.4'
    'I' 'I' -0.4742 1.8119
                         'International Tables Vol C Tables 4.2.6.8 and 6.1.1.4'
_computing_data_collection     'SMART (Bruker, 2004)'
_computing_cell_refinement     'SAINT (Bruker, 2004)'
_computing_data_reduction     'SAINT (Bruker, 2004)'
_computing_structure_solution     'WinGX (Version 1.70.01; Farrugia, 1999)'
_computing_structure_refinement     'SHELXL97 (Sheldrick, 2008)'
_computing_molecular_graphics     'Mercury (Macrae <i>et al.</i>,  2006)'
_computing_publication_material     'SHELXL97 (Sheldrick, 2008)'
loop_
    _atom_site_type_symbol
    _atom_site_label
    _atom_site_fract_x
    _atom_site_fract_y
    _atom_site_fract_z
    _atom_site_U_iso_or_equiv
    _atom_site_adp_type
    _atom_site_calc_flag
    _atom_site_refinement_flags
    _atom_site_occupancy
    _atom_site_disorder_assembly
    _atom_site_disorder_group
    C C1 0.5522(9) 0.4541(10) 0.1979(3) 0.0186(16) Uani d . 1 . .
    C C2 0.5510(9) 0.1132(8) 0.1974(3) 0.0156(15) Uani d . 1 . .
    C C3 0.5535(10) 0.2823(10) 0.1042(3) 0.0188(15) Uani d . 1 . .
    C C4 0.8586(11) 0.2823(11) 0.0631(3) 0.0294(18) Uani d . 1 . .
    H H4A 0.9942 0.2819 0.0701 0.044 Uiso calc R 1 . .
    H H4B 0.8230 0.3796 0.0432 0.044 Uiso calc R 1 . .
    H H4C 0.8222 0.1851 0.0432 0.044 Uiso calc R 1 . .
    C C12 0.8197(10) 0.2815(10) 0.2227(3) 0.0192(15) Uani d . 1 . .
    C C23 0.8255(10) 0.1301(8) 0.1442(3) 0.0162(15) Uani d . 1 . .
    C C31 0.8255(10) 0.4347(10) 0.1446(3) 0.0192(16) Uani d . 1 . .
    N N1 0.7565(7) 0.4292(7) 0.1960(2) 0.0169(13) Uani d . 1 . .
    N N2 0.7569(7) 0.1334(7) 0.1956(2) 0.0141(12) Uani d . 1 . .
    N N3 0.7614(8) 0.2828(7) 0.1131(2) 0.0168(12) Uani d . 1 . .
    O O1 0.2300(7) 0.2825(7) 0.1582(2) 0.0268(12) Uani d . 1 . .
    P P1 0.4367(2) 0.2827(2) 0.16547(7) 0.0168(4) Uani d . 1 . .
    I I1 0.42016(7) 0.78153(6) 0.088953(18) 0.02270(15) Uani d . 1 . .
    I I2 0.14227(7) 0.78170(6) 0.16786(2) 0.02691(16) Uani d . 1 . .
    I I3 0.73414(8) 0.78543(8) 0.02143(2) 0.03606(18) Uani d . 1 . .
    H H1A 0.517(12) 0.452(11) 0.232(4) 0.043 Uiso d . 1 . .
    H H1B 0.498(12) 0.558(11) 0.183(3) 0.043 Uiso d . 1 . .
    H H2A 0.501(12) 0.108(11) 0.232(4) 0.043 Uiso d . 1 . .
    H H2B 0.521(12) 0.008(12) 0.182(3) 0.050 Uiso d . 1 . .
    H H3A 0.512(14) 0.190(12) 0.084(4) 0.060 Uiso d . 1 . .
    H H3B 0.522(14) 0.380(13) 0.085(4) 0.060 Uiso d . 1 . .
    H H12A 0.948(16) 0.286(12) 0.225(4) 0.060 Uiso d . 1 . .
    H H12B 0.793(14) 0.282(11) 0.256(4) 0.050 Uiso d . 1 . .
    H H23A 0.964(15) 0.135(13) 0.147(4) 0.060 Uiso d . 1 . .
    H H23B 0.769(13) 0.034(13) 0.127(4) 0.060 Uiso d . 1 . .
    H H31A 0.959(14) 0.414(12) 0.147(4) 0.060 Uiso d . 1 . .
    H H31B 0.768(13) 0.538(13) 0.126(4) 0.060 Uiso d . 1 . .
loop_
    _atom_site_aniso_label
    _atom_site_aniso_U_11
    _atom_site_aniso_U_22
    _atom_site_aniso_U_33
    _atom_site_aniso_U_12
    _atom_site_aniso_U_13
    _atom_site_aniso_U_23
    C1 0.010(3) 0.026(5) 0.020(4) 0.005(3) 0.001(3) -0.003(3)
    C2 0.014(3) 0.011(4) 0.022(4) -0.002(3) 0.006(3) 0.000(3)
    C3 0.013(3) 0.021(4) 0.023(4) 0.002(3) -0.003(3) 0.000(3)
    C4 0.027(4) 0.041(5) 0.022(4) -0.001(4) 0.017(3) -0.007(4)
    C12 0.016(4) 0.021(4) 0.020(4) -0.001(3) -0.006(3) 0.000(3)
    C23 0.018(4) 0.006(4) 0.026(4) 0.004(3) 0.005(3) 0.002(3)
    C31 0.012(4) 0.027(5) 0.019(4) 0.001(3) 0.002(3) 0.001(3)
    N1 0.011(3) 0.020(3) 0.019(3) -0.001(2) -0.002(2) 0.000(3)
    N2 0.009(3) 0.017(3) 0.017(3) 0.001(2) 0.002(2) 0.002(2)
    N3 0.014(3) 0.020(3) 0.016(3) -0.005(3) 0.002(2) -0.004(3)
    O1 0.009(2) 0.029(3) 0.042(3) 0.000(2) -0.002(2) 0.002(3)
    P1 0.0075(8) 0.0187(9) 0.0244(10) 0.0007(7) 0.0003(7) -0.0004(8)
    I1 0.0282(3) 0.0183(3) 0.0215(3) 0.0009(2) -0.00114(19) -0.0002(2)
    I2 0.0230(3) 0.0207(3) 0.0376(3) 0.0000(2) 0.0081(2) 0.0000(2)
    I3 0.0341(3) 0.0527(4) 0.0218(3) 0.0017(3) 0.0054(2) -0.0023(3)
_geom_special_details
;
 All esds (except the esd in the dihedral angle between two l.s. planes)
 are estimated using the full covariance matrix.  The cell esds are taken
 into account individually in the estimation of esds in distances, angles
 and torsion angles; correlations between esds in cell parameters are only
 used when they are defined by crystal symmetry.  An approximate (isotropic)
 treatment of cell esds is used for estimating esds involving l.s. planes.
;
loop_
    _geom_bond_atom_site_label_1
    _geom_bond_atom_site_label_2
    _geom_bond_site_symmetry_2
    _geom_bond_distance
    _geom_bond_publ_flag
    C1 N1 . 1.479(8) yes
    C1 P1 . 1.821(8) yes
    C1 H1A . 0.94(9) ?
    C1 H1B . 1.01(9) ?
    C2 N2 . 1.486(8) yes
    C2 P1 . 1.799(7) yes
    C2 H2A . 0.98(9) ?
    C2 H2B . 0.97(10) ?
    C3 N3 . 1.495(9) yes
    C3 P1 . 1.825(8) yes
    C3 H3A . 0.96(10) ?
    C3 H3B . 0.96(11) ?
    C4 N3 . 1.496(9) yes
    C4 H4A . 0.9800 ?
    C4 H4B . 0.9800 ?
    C4 H4C . 0.9800 ?
    C12 N1 . 1.462(9) yes
    C12 N2 . 1.467(10) yes
    C12 H12A . 0.92(11) ?
    C12 H12B . 0.90(11) ?
    C23 N2 . 1.440(9) yes
    C23 N3 . 1.550(9) yes
    C23 H23A . 0.99(10) ?
    C23 H23B . 0.99(10) ?
    C31 N1 . 1.441(9) yes
    C31 N3 . 1.551(9) yes
    C31 H31A . 0.97(10) ?
    C31 H31B . 1.06(10) ?
    O1 P1 . 1.483(5) yes
    I1 I3 . 2.9067(8) yes
    I1 I2 . 2.9127(7) yes
loop_
    _geom_angle_atom_site_label_1
    _geom_angle_atom_site_label_2
    _geom_angle_atom_site_label_3
    _geom_angle_site_symmetry_1
    _geom_angle_site_symmetry_3
    _geom_angle
    _geom_angle_publ_flag
    N1 C1 P1 . . 107.9(5) ?
    N1 C1 H1A . . 109(5) ?
    P1 C1 H1A . . 107(6) ?
    N1 C1 H1B . . 118(5) ?
    P1 C1 H1B . . 109(5) ?
    H1A C1 H1B . . 105(7) ?
    N2 C2 P1 . . 109.3(5) ?
    N2 C2 H2A . . 116(5) ?
    P1 C2 H2A . . 106(5) ?
    N2 C2 H2B . . 107(5) ?
    P1 C2 H2B . . 114(5) ?
    H2A C2 H2B . . 104(7) ?
    N3 C3 P1 . . 110.8(5) ?
    N3 C3 H3A . . 112(6) ?
    P1 C3 H3A . . 109(6) ?
    N3 C3 H3B . . 106(6) ?
    P1 C3 H3B . . 110(6) ?
    H3A C3 H3B . . 109(8) ?
    N3 C4 H4A . . 109.5 ?
    N3 C4 H4B . . 109.5 ?
    H4A C4 H4B . . 109.5 ?
    N3 C4 H4C . . 109.5 ?
    H4A C4 H4C . . 109.5 ?
    H4B C4 H4C . . 109.5 ?
    N1 C12 N2 . . 112.4(5) ?
    N1 C12 H12A . . 107(6) ?
    N2 C12 H12A . . 111(6) ?
    N1 C12 H12B . . 112(6) ?
    N2 C12 H12B . . 113(6) ?
    H12A C12 H12B . . 100(9) ?
    N2 C23 N3 . . 111.1(5) ?
    N2 C23 H23A . . 108(6) ?
    N3 C23 H23A . . 106(6) ?
    N2 C23 H23B . . 107(6) ?
    N3 C23 H23B . . 107(6) ?
    H23A C23 H23B . . 117(8) ?
    N1 C31 N3 . . 110.8(6) ?
    N1 C31 H31A . . 109(6) ?
    N3 C31 H31A . . 99(6) ?
    N1 C31 H31B . . 108(5) ?
    N3 C31 H31B . . 108(5) ?
    H31A C31 H31B . . 122(8) ?
    C31 N1 C12 . . 110.7(6) ?
    C31 N1 C1 . . 114.0(5) ?
    C12 N1 C1 . . 112.6(6) ?
    C23 N2 C12 . . 110.4(6) ?
    C23 N2 C2 . . 113.9(5) ?
    C12 N2 C2 . . 111.2(6) ?
    C4 N3 C3 . . 111.3(6) ?
    C4 N3 C31 . . 108.6(5) ?
    C3 N3 C31 . . 110.7(6) ?
    C4 N3 C23 . . 108.0(6) ?
    C3 N3 C23 . . 110.4(6) ?
    C31 N3 C23 . . 107.8(5) ?
    O1 P1 C2 . . 119.2(3) ?
    O1 P1 C1 . . 119.3(3) ?
    C2 P1 C1 . . 101.5(3) ?
    O1 P1 C3 . . 112.4(3) ?
    C2 P1 C3 . . 100.5(4) ?
    C1 P1 C3 . . 100.8(4) ?
    I3 I1 I2 . . 172.41(2) yes
loop_
    _geom_torsion_atom_site_label_1
    _geom_torsion_atom_site_label_2
    _geom_torsion_atom_site_label_3
    _geom_torsion_atom_site_label_4
    _geom_torsion_site_symmetry_1
    _geom_torsion_site_symmetry_2
    _geom_torsion_site_symmetry_3
    _geom_torsion_site_symmetry_4
    _geom_torsion
    _geom_torsion_publ_flag
    N3 C31 N1 C12 . . . . 57.7(7) ?
    N3 C31 N1 C1 . . . . -70.5(8) ?
    N2 C12 N1 C31 . . . . -59.3(8) ?
    N2 C12 N1 C1 . . . . 69.6(8) ?
    P1 C1 N1 C31 . . . . 65.5(7) ?
    P1 C1 N1 C12 . . . . -61.6(7) ?
    N3 C23 N2 C12 . . . . -57.4(7) ?
    N3 C23 N2 C2 . . . . 68.6(7) ?
    N1 C12 N2 C23 . . . . 59.1(7) ?
    N1 C12 N2 C2 . . . . -68.4(7) ?
    P1 C2 N2 C23 . . . . -64.0(7) ?
    P1 C2 N2 C12 . . . . 61.6(6) ?
    P1 C3 N3 C4 . . . . 179.9(5) ?
    P1 C3 N3 C31 . . . . -59.2(7) ?
    P1 C3 N3 C23 . . . . 60.0(7) ?
    N1 C31 N3 C4 . . . . -172.0(6) ?
    N1 C31 N3 C3 . . . . 65.6(7) ?
    N1 C31 N3 C23 . . . . -55.2(7) ?
    N2 C23 N3 C4 . . . . 172.4(6) ?
    N2 C23 N3 C3 . . . . -65.7(7) ?
    N2 C23 N3 C31 . . . . 55.3(7) ?
    N2 C2 P1 O1 . . . . 174.7(4) ?
    N2 C2 P1 C1 . . . . -52.0(5) ?
    N2 C2 P1 C3 . . . . 51.4(5) ?
    N1 C1 P1 O1 . . . . -175.4(4) ?
    N1 C1 P1 C2 . . . . 51.3(6) ?
    N1 C1 P1 C3 . . . . -51.8(6) ?
    N3 C3 P1 O1 . . . . 179.9(5) ?
    N3 C3 P1 C2 . . . . -52.2(6) ?
    N3 C3 P1 C1 . . . . 51.8(6) ?
loop_
    _geom_hbond_atom_site_label_D
    _geom_hbond_atom_site_label_H
    _geom_hbond_atom_site_label_A
    _geom_hbond_site_symmetry_A
    _geom_hbond_distance_DH
    _geom_hbond_distance_HA
    _geom_hbond_distance_DA
    _geom_hbond_angle_DHA
    C23 H23A O1 1_655 0.99(10) 2.26(11) 3.161(9) 150(9)
    C31 H31A O1 1_655 0.97(10) 2.23(10) 3.160(9) 161(8)
data_global
_journal_date_recd_electronic     2008-01-07
_journal_date_accepted     2008-01-14
_journal_name_full     'Acta Crystallographica, Section E'
_journal_year     2008
_journal_volume     64
_journal_issue      2
_journal_page_first     o496
_journal_page_last     o497
_journal_paper_category     QO
_journal_coeditor_code     KP2159
_publ_contact_author_name     'M. Fatima C. Guedes da Silva'
_publ_contact_author_address
;
Centro de Quimica Estrutural
Complexo Interdisciplinar
Instituto Superior Tecnico
TU Lisbon
Avenida Rovisco Pais
1049-001 Lisbon
Portugal
;
_publ_contact_author_email     fatima.guedes@ist.utl.pt
_publ_contact_author_fax     '+351-21-846-4455'
_publ_contact_author_phone     '+351-21-841-9235'
_publ_section_title
;
1-Methyl-1-azonia-3,5-diaza-7-phosphatricyclo[3.3.1.1]decane 7-oxide triiodide
;
loop_
    _publ_author_name
    _publ_author_address
    'Kirillov, Alexander M.'
;
Centro de Qu\'imica Estrutural
Complexo Interdisciplinar
Instituto Superior T\'ecnico
TU Lisbon
Avenida Rovisco Pais
1049-001 Lisbon
Portugal
;
    'Smole\'nski, Piotr'
;
Centro de Qu\'imica Estrutural
Complexo Interdisciplinar
Instituto Superior T\'ecnico
TU Lisbon
Avenida Rovisco Pais
1049-001 Lisbon
Portugal
;
    'Guedes da Silva, M. F\'atima C.'
;
Centro de Qu\'imica Estrutural
Complexo Interdisciplinar
Instituto Superior T\'ecnico
TU Lisbon
Avenida Rovisco Pais
1049-001 Lisbon
Portugal
and Universidade Lus\'ofona de Humanidades e Tecnologias
ULHT Lisbon
Avenida do Campo Grande 376
1749-024 Lisbon
Portugal
;
    'Pombeiro, Armando J. L.'
;
Centro de Qu\'imica Estrutural
Complexo Interdisciplinar
Instituto Superior T\'ecnico
TU Lisbon
Avenida Rovisco Pais
1049-001 Lisbon
Portugal
;
