# Supplementary material for: 1-Methyl-1-azonia-3,5-diaza-7-phospha­tricyclo­[3.3.1.1]decane 7-oxide triiodide
Source: Acta Crystallogr Sect E Struct Rep Online. 2008 Jan 23;64(Pt 2):o496–7. doi: 10.1107/S1600536808001426 (PMC2960408; doi:10.1107/S1600536808001426)
Supplement: Supplementary file 2 [file e-64-0o496-Isup2.hkl]

#
# h,k,l, Fc-squared, Fo-squared, sigma(Fo-squared) and status flag
#
data_I
_shelx_title ' alk5032 in P 21/n'
_shelx_refln_list_code          4
_shelx_F_calc_maximum      598.46
_exptl_crystal_F_000      1040.00
_reflns_d_resolution_high  0.8300
 
loop_
 _symmetry_equiv_pos_as_xyz
 'x, y, z'
 '-x+1/2, y+1/2, -z+1/2'
 '-x, -y, -z'
 'x-1/2, -y-1/2, z-1/2'
 
_cell_length_a     7.1570
_cell_length_b     8.2257
_cell_length_c    25.9028
_cell_angle_alpha  90.000
_cell_angle_beta   92.472
_cell_angle_gamma  90.000
 
_shelx_F_squared_multiplier     1.000
 
loop_
 _refln_index_h
 _refln_index_k
 _refln_index_l
 _refln_F_squared_calc
 _refln_F_squared_meas
 _refln_F_squared_sigma
 _refln_observed_status
   2   0   0    22591.75    27514.44   1077.70 o
   4   0   0       38.29      113.94     88.19 o
   6   0   0    15944.99    16388.77    615.68 o
   8   0   0      151.21        0.00    176.53 o
   1   1   0       19.41        2.32     16.47 o
   2   1   0    13842.64    15131.24    240.15 o
   3   1   0       11.92        2.29     60.49 o
   4   1   0    45803.88    49247.11   1107.86 o
   5   1   0       39.71        9.41     74.82 o
   6   1   0      958.42      993.65    140.48 o
   7   1   0      831.10      684.52    145.52 o
   8   1   0     2809.53     2767.28    302.51 o
   0   2   0   358150.63   365028.94   5628.57 o
   1   2   0      408.03      362.87     28.59 o
   2   2   0     9047.01     9569.85    195.07 o
   3   2   0    19298.96    18518.01    333.47 o
   4   2   0     2577.53     2664.34    219.06 o
   5   2   0     1174.04     1189.24     62.37 o
   6   2   0     9860.95     9815.67    277.44 o
   7   2   0      109.44      256.70    139.53 o
   8   2   0      272.39      160.79     96.78 o
   1   3   0      493.63      409.69     59.75 o
   2   3   0     3825.41     3804.74     91.42 o
   3   3   0     2179.27     2324.78    236.96 o
   4   3   0    12983.80    12397.16    517.39 o
   5   3   0        2.55       42.41    120.12 o
   6   3   0      489.68      590.05     99.88 o
   7   3   0     6347.79     6019.31    537.86 o
   8   3   0     2238.66     2476.35    241.01 o
   0   4   0    96080.87    89359.68   1851.55 o
   1   4   0     3290.65     2925.82    100.03 o
   2   4   0      726.92      668.41     72.83 o
   3   4   0    39642.04    36602.64    582.27 o
   4   4   0     2461.00     2359.54    128.64 o
   5   4   0     2211.67     2160.44    175.67 o
   6   4   0     3432.32     3216.77    275.74 o
   7   4   0      176.60      359.99    109.95 o
   1   5   0       60.88       48.07     47.24 o
   2   5   0      702.05      635.59     64.95 o
   3   5   0     1253.25     1459.01    125.73 o
   4   5   0     5701.88     5425.60    155.27 o
   5   5   0       38.52        0.00     68.22 o
   6   5   0      368.04      571.85     96.56 o
   7   5   0     8119.53     8019.16    400.20 o
   0   6   0    17496.97    16620.18    454.14 o
   1   6   0      647.53      599.74    106.50 o
   2   6   0       37.89        0.00     49.13 o
   3   6   0    39418.18    40217.76    612.89 o
   4   6   0      526.28      773.79     91.56 o
   5   6   0     3347.17     3499.88    190.12 o
   6   6   0      465.56      531.69    109.89 o
   1   7   0      167.78       83.76     82.64 o
   2   7   0       38.18       23.19     63.28 o
   3   7   0      693.97      797.22     95.93 o
   4   7   0      411.36      622.70     86.68 o
   5   7   0       28.49       35.74     87.21 o
   6   7   0       21.58      318.99    119.47 o
   1   8   0     2606.65     2743.54    139.08 o
   2   8   0       49.94        0.00     71.34 o
   3   8   0    23564.96    23527.57    499.57 o
   4   8   0       42.20      291.94     84.81 o
   5   8   0      666.23      964.33    142.09 o
   1   9   0      163.39        3.07     96.79 o
   2   9   0       34.39        0.00     97.60 o
   3   9   0     1655.16     1717.44    142.83 o
  -7   0   1    16117.39    15228.88    619.98 o
  -5   0   1     1418.35     1867.54    197.13 o
  -3   0   1     9439.76     9787.03    501.81 o
  -1   0   1     6468.52     7382.93    222.77 o
   1   0   1    31841.28    37679.94    953.46 o
   3   0   1    79163.72    86607.27   3230.08 o
   5   0   1    10387.89    11523.47    450.96 o
   7   0   1    23289.18    23491.47    837.69 o
  -8   1   1      359.76      226.27    129.86 o
  -7   1   1     3416.81     4085.36    257.27 o
  -6   1   1      899.24     1008.38    166.02 o
  -5   1   1     5715.65     5744.24    245.44 o
  -4   1   1      457.59      436.62    163.41 o
  -3   1   1   108258.76   117506.14   2458.87 o
  -2   1   1        5.68        0.00     25.27 o
  -1   1   1     1565.29     1766.45     38.56 o
   1   1   1     4058.85     4166.83     89.18 o
   2   1   1     2054.14     1877.97     54.79 o
   3   1   1    49602.88    56240.32    767.24 o
   4   1   1      560.96      566.41     94.18 o
   5   1   1    11302.21    11816.03    373.34 o
   6   1   1       73.32      125.12     91.81 o
   7   1   1    10701.46    11790.19    429.61 o
   8   1   1       18.79        0.00    170.41 o
  -8   2   1       39.25        0.00    122.65 o
  -7   2   1    13199.98    13779.81    409.12 o
  -6   2   1       68.44        0.00     67.02 o
  -5   2   1       49.56       49.87     39.32 o
  -4   2   1      783.16      907.41     84.42 o
  -3   2   1    10715.70    11536.66    288.86 o
  -2   2   1        9.80        0.00     31.00 o
  -1   2   1     2992.62     3148.53     66.43 o
   0   2   1    18776.91    16828.78    206.28 o
   1   2   1    64879.13    68010.68    940.75 o
   2   2   1      213.03      246.19     31.34 o
   3   2   1    39353.25    41539.27    690.20 o
   4   2   1    11447.13    10386.14    260.58 o
   5   2   1     2313.08     2454.71     88.96 o
   6   2   1      110.28      104.17     63.00 o
   7   2   1    15337.39    15078.15    457.11 o
   8   2   1       58.81       65.33     94.60 o
  -8   3   1     2109.57     2396.71    250.60 o
  -7   3   1     3578.29     3378.02    251.84 o
  -6   3   1     4740.27     4326.97    445.15 o
  -5   3   1     4952.45     5017.04    168.89 o
  -4   3   1      758.19      779.26     92.97 o
  -3   3   1    77651.46    76319.23   1389.67 o
  -2   3   1       23.65        0.00     33.09 o
  -1   3   1     1838.41     1920.20     69.04 o
   0   3   1    38126.36    33739.63    516.25 o
   1   3   1       63.23       89.31     38.39 o
   2   3   1    10965.16     9975.23    186.85 o
   3   3   1    13649.85    12917.14    256.80 o
   4   3   1     1070.17     1057.51    100.65 o
   5   3   1     4123.77     4271.89    191.16 o
   6   3   1      490.58      459.90    104.37 o
   7   3   1     5402.48     5595.63    387.31 o
   8   3   1      349.84      287.96    109.79 o
  -7   4   1     4989.97     4750.12    192.28 o
  -6   4   1       81.64      125.36    158.00 o
  -5   4   1        1.92        5.66     63.69 o
  -4   4   1     1622.17     1537.03     93.24 o
  -3   4   1     3455.14     3265.75    201.80 o
  -2   4   1      387.01      280.38     46.14 o
  -1   4   1     1845.52     1512.93     76.83 o
   0   4   1    32801.38    29887.36    477.55 o
   1   4   1    28649.51    25851.77    420.74 o
   2   4   1        2.55       27.58     63.14 o
   3   4   1    12966.17    12938.61    430.11 o
   4   4   1    29727.78    28197.45    552.03 o
   5   4   1      987.20      975.81    117.84 o
   6   4   1      308.24      414.32    103.73 o
   7   4   1     6972.73     6222.51    424.07 o
  -7   5   1     1019.01      979.69    116.40 o
  -6   5   1     7722.07     7805.72    257.95 o
  -5   5   1      556.71      254.53     82.63 o
  -4   5   1     5436.13     5154.21    223.85 o
  -3   5   1    15082.05    13552.88    271.74 o
  -2   5   1       98.69        7.43     48.68 o
  -1   5   1       36.40        0.00     44.81 o
   0   5   1    35232.61    33780.46    552.32 o
   1   5   1      940.88      890.27    100.34 o
   2   5   1     9838.10     9580.83    205.65 o
   3   5   1     3746.61     3332.04    112.19 o
   4   5   1     2694.01     2968.96    117.78 o
   5   5   1      737.34      584.71     94.02 o
   6   5   1      192.06      207.69    102.25 o
   7   5   1     1217.50     1392.85    181.71 o
  -6   6   1      131.72      118.43     90.18 o
  -5   6   1        1.40        0.00     78.94 o
  -4   6   1     1349.60     1310.37    104.24 o
  -3   6   1      478.48     1077.94    148.39 o
  -2   6   1      355.50      316.61     63.42 o
  -1   6   1        8.08        0.00     53.19 o
   0   6   1    52899.16    53073.49    910.61 o
   1   6   1     2528.85     2146.38    104.68 o
   2   6   1      667.05      881.48    100.86 o
   3   6   1     3265.23     3061.99    227.71 o
   4   6   1    20795.70    21249.74    438.76 o
   5   6   1      726.48      616.87    105.09 o
   6   6   1      883.18     1022.20    197.67 o
  -6   7   1     5038.88     5164.52    242.55 o
  -5   7   1        0.15        0.00     87.44 o
  -4   7   1     7412.45     6923.10    205.24 o
  -3   7   1      380.05      578.10     86.45 o
  -2   7   1     1572.63     1648.59    105.72 o
  -1   7   1      143.60       43.59     64.67 o
   0   7   1    18911.08    19049.26    369.30 o
   1   7   1      330.13      492.36     76.90 o
   2   7   1     5139.46     5312.11    170.79 o
   3   7   1       83.05       82.78     71.21 o
   4   7   1     1354.45     1957.57    121.10 o
   5   7   1        2.56      120.19     91.52 o
   6   7   1      151.91      118.30    100.47 o
  -5   8   1        3.02        0.00     92.78 o
  -4   8   1      627.97      761.15    102.14 o
  -3   8   1       17.92      505.97     93.03 o
  -2   8   1      299.02      329.84     83.09 o
  -1   8   1        0.73        0.00     69.47 o
   0   8   1    22211.36    22120.12    430.47 o
   1   8   1       19.13      193.12     73.96 o
   2   8   1      650.38      639.30     92.33 o
   3   8   1        9.32      747.98    115.10 o
   4   8   1    15923.13    16013.69    401.15 o
   5   8   1        9.93       72.23     96.12 o
  -3   9   1     1075.43     1744.68    141.62 o
  -2   9   1      859.46      886.56    137.60 o
  -1   9   1       46.50        0.00     94.99 o
   0   9   1    10357.81     9989.84    267.77 o
   1   9   1        0.00      132.12     99.51 o
   2   9   1     1631.18     1560.04    157.95 o
   3   9   1      118.20      428.45    104.87 o
  -8   0   2     5377.25     5000.29    521.65 o
  -6   0   2    28993.63    33057.56   1041.69 o
  -4   0   2     1168.10     1501.76    151.25 o
  -2   0   2    14891.64    17311.71    845.79 o
   2   0   2     3726.12     4329.96    189.82 o
   4   0   2    64433.94    64468.87   1739.60 o
   6   0   2     1581.46     1445.91    188.63 o
   8   0   2     2786.44     2790.45    420.34 o
  -8   1   2     3926.35     4494.81    355.48 o
  -7   1   2       36.40        0.00     96.60 o
  -6   1   2     5637.65     6300.28    530.22 o
  -5   1   2      141.32      176.06     84.82 o
  -4   1   2     5480.81     6645.83    212.10 o
  -3   1   2     3328.73     3336.18    162.81 o
  -2   1   2    23732.68    27141.64    504.58 o
  -1   1   2       16.91        0.00     16.05 o
   0   1   2    32992.32    35031.71    439.77 o
   1   1   2     5840.88     5137.65     76.98 o
   2   1   2    10500.98    11120.64    164.04 o
   3   1   2      558.12      619.69     35.02 o
   4   1   2    44912.59    51443.36    713.30 o
   5   1   2      359.28      393.39     36.19 o
   6   1   2     1775.94     1751.26    112.44 o
   7   1   2       66.41      158.16     57.30 o
   8   1   2       57.29        0.00    118.25 o
  -8   2   2     3831.36     3488.97    327.27 o
  -7   2   2     1525.44     1404.75    249.49 o
  -6   2   2    26825.86    27593.99    679.60 o
  -5   2   2     1230.12     1190.71     97.79 o
  -4   2   2     2013.57     2224.15     93.19 o
  -3   2   2    11374.89    10829.70    325.45 o
  -2   2   2     5662.48     5673.36    107.02 o
  -1   2   2     4397.47     4016.91     80.37 o
   0   2   2    20723.91    21717.69    300.30 o
   1   2   2    15864.56    14767.94    221.12 o
   2   2   2     4238.01     4504.18    104.71 o
   3   2   2       51.56       59.30     38.06 o
   4   2   2    81365.70    83062.09   1528.71 o
   5   2   2       52.67       30.36     53.25 o
   6   2   2     1894.68     1981.33    123.98 o
   7   2   2     4615.19     4575.89    199.63 o
   8   2   2     2497.34     2478.57    179.50 o
  -8   3   2     2145.51     2086.40    238.38 o
  -7   3   2        6.10        0.00     99.22 o
  -6   3   2     2404.59     2477.76    159.71 o
  -5   3   2     1527.19     1407.13     84.44 o
  -4   3   2      529.56      574.70     83.39 o
  -3   3   2    25477.42    24543.92    655.93 o
  -2   3   2     9475.48     9222.49    176.47 o
  -1   3   2      458.35      440.41     43.23 o
   0   3   2    57513.19    55233.33    817.72 o
   1   3   2    12791.12    11591.51    228.80 o
   2   3   2    10794.09    10872.78    317.98 o
   3   3   2     2649.00     2581.30    108.67 o
   4   3   2    26674.01    26448.52    636.69 o
   5   3   2     2708.18     2850.33    160.81 o
   6   3   2      576.72      760.81    184.14 o
   7   3   2      589.93      705.42    118.75 o
   8   3   2      258.12      454.97    117.55 o
  -7   4   2     4174.29     3884.50    185.02 o
  -6   4   2    10813.24    10800.84    344.33 o
  -5   4   2     2461.37     2197.26    127.15 o
  -4   4   2     1417.74     1443.48     92.22 o
  -3   4   2    24824.88    24325.01    409.59 o
  -2   4   2     1468.46     1342.09    119.54 o
  -1   4   2     6476.70     5816.42    141.21 o
   0   4   2     4944.16     4127.69    153.61 o
   1   4   2    32974.27    30858.96    491.98 o
   2   4   2     1971.02     2005.74    151.75 o
   3   4   2      144.16      129.81     56.44 o
   4   4   2    32559.16    30360.69    554.85 o
   5   4   2      163.97      185.49     82.63 o
   6   4   2      747.04      767.50    121.81 o
   7   4   2    11641.94    11347.03    391.82 o
  -7   5   2      123.65      327.87     93.50 o
  -6   5   2      770.80     1158.98    117.38 o
  -5   5   2      798.56      791.81    105.90 o
  -4   5   2     1088.52     1102.84     96.18 o
  -3   5   2    28008.72    27651.53    470.62 o
  -2   5   2     3114.85     3067.49    103.01 o
  -1   5   2       38.93        0.00     44.83 o
   0   5   2     9439.59     8363.74    190.48 o
   1   5   2    34128.72    32615.19    530.86 o
   2   5   2     1975.77     1864.22     89.05 o
   3   5   2     5677.66     5706.07    134.17 o
   4   5   2     6466.26     6487.11    190.39 o
   5   5   2     3674.89     3859.86    212.46 o
   6   5   2      266.46      223.96    150.80 o
   7   5   2      734.80      808.39    146.05 o
  -6   6   2     1263.45     1726.32    170.99 o
  -5   6   2     1188.86     1058.54    121.58 o
  -4   6   2      471.18      462.09     81.62 o
  -3   6   2    25868.25    26243.97    624.61 o
  -2   6   2       34.44       58.97     54.98 o
  -1   6   2      893.14      989.05     97.40 o
   0   6   2        0.58      123.42     61.22 o
   1   6   2    16267.12    15602.79    306.60 o
   2   6   2        9.89        0.00     52.30 o
   3   6   2     1069.61     1062.76     75.53 o
   4   6   2     2451.91     2703.18    143.42 o
   5   6   2     3380.44     3533.26    184.13 o
   6   6   2        4.48        0.00     80.89 o
  -6   7   2       34.68      443.53    113.57 o
  -5   7   2      235.29       67.79    108.25 o
  -4   7   2      215.93      159.59     78.46 o
  -3   7   2    16552.34    16658.28    372.09 o
  -2   7   2      387.27      404.04     76.56 o
  -1   7   2      436.06      363.69     76.31 o
   0   7   2      335.28      450.19     80.66 o
   1   7   2    31078.90    31720.37    563.87 o
   2   7   2       70.53      126.94     65.55 o
   3   7   2     3420.99     4146.73    208.96 o
   4   7   2      423.92      656.77     89.09 o
   5   7   2     3402.26     3631.29    167.79 o
   6   7   2        4.69        0.00     89.93 o
  -5   8   2      790.61      738.03    131.76 o
  -4   8   2        2.77       43.96     76.50 o
  -3   8   2     9660.50     9835.55    289.50 o
  -2   8   2       31.19      127.41     74.71 o
  -1   8   2      429.20      464.23     87.12 o
   0   8   2       92.50      501.11    111.75 o
   1   8   2     7819.21     7866.82    222.16 o
   2   8   2       70.59        0.00     70.28 o
   3   8   2     1210.02     1221.87    119.77 o
   4   8   2      159.19      956.41    131.47 o
   5   8   2     1762.65     1710.73    138.70 o
  -3   9   2    10054.43     9743.12    294.02 o
  -2   9   2      121.80      258.15     96.11 o
  -1   9   2       22.39        0.00    133.02 o
   0   9   2      643.58     1159.13    127.18 o
   1   9   2     9729.84     8929.74    310.69 o
   2   9   2      150.72       86.09    100.99 o
   3   9   2     1429.98     1592.79    155.46 o
  -7   0   3     4902.20     4996.93    347.87 o
  -5   0   3      435.34      393.18    120.15 o
  -3   0   3   188943.25   217423.36   5509.74 o
  -1   0   3     2155.08     2620.26     74.67 o
   1   0   3     3116.23     3640.04     66.91 o
   3   0   3     2330.32     3219.04    180.85 o
   5   0   3    10771.97    12137.67    276.43 o
   7   0   3     2709.37     3085.57    200.77 o
  -8   1   3        0.27        0.00    110.84 o
  -7   1   3      480.97      806.82    152.30 o
  -6   1   3      809.61     1113.83    149.56 o
  -5   1   3      579.71      499.73     89.39 o
  -4   1   3      730.25      684.39     97.34 o
  -3   1   3     2815.48     3211.40    174.21 o
  -2   1   3     3052.11     3025.89     72.80 o
  -1   1   3    27018.23    29716.41    358.20 o
   0   1   3      975.83      868.54     37.93 o
   1   1   3   254096.08   276326.19   2658.12 o
   2   1   3       40.23       50.21     17.73 o
   3   1   3     8470.23     9464.73    191.54 o
   4   1   3     5862.97     5795.52    129.04 o
   5   1   3     9843.16    10557.26    187.38 o
   6   1   3      749.29      746.02     79.21 o
   7   1   3    11844.36    11986.51    283.16 o
   8   1   3      109.57      100.55     87.91 o
  -8   2   3      522.35      424.34    180.00 o
  -7   2   3     2812.27     2893.24    279.32 o
  -6   2   3     9139.35     8371.09    411.21 o
  -5   2   3      723.32      838.55     66.85 o
  -4   2   3      473.92      406.28     49.30 o
  -3   2   3   101223.16   107061.52   1702.16 o
  -2   2   3     2312.46     2249.16     69.95 o
  -1   2   3     5233.42     5454.51    113.34 o
   0   2   3    13878.75    12230.50    224.57 o
   1   2   3     4839.82     5515.03    156.67 o
   2   2   3      472.71      395.01     40.94 o
   3   2   3       36.40       59.57     30.27 o
   4   2   3      925.03     1059.79    134.44 o
   5   2   3     2491.61     2555.69     95.34 o
   6   2   3        0.55       44.22     63.10 o
   7   2   3     2182.02     2570.21    153.37 o
   8   2   3     1003.04      900.91    124.17 o
  -8   3   3        4.24        0.00     68.46 o
  -7   3   3      168.21      137.21     65.65 o
  -6   3   3     5268.75     4904.93    218.63 o
  -5   3   3       36.56        0.00     45.47 o
  -4   3   3     2141.88     1923.94    101.45 o
  -3   3   3      347.40      316.43    116.35 o
  -2   3   3    15424.36    13322.65    233.24 o
  -1   3   3     2667.79     2520.56     81.63 o
   0   3   3      225.99       68.05     38.41 o
   1   3   3    57008.54    52990.47    863.58 o
   2   3   3      660.17      697.50     65.54 o
   3   3   3     1849.67     1928.60     85.89 o
   4   3   3    31784.50    29401.34    698.04 o
   5   3   3    11838.14    11610.24    377.75 o
   6   3   3     3365.07     3199.11    183.23 o
   7   3   3     7256.06     7444.02    296.95 o
   8   3   3      326.20      368.06    182.27 o
  -7   4   3     1513.13     1447.02    119.27 o
  -6   4   3    23134.36    20890.84    479.85 o
  -5   4   3      121.08       25.50     70.11 o
  -4   4   3     1496.90     1357.28    119.85 o
  -3   4   3    40323.97    38378.99    606.92 o
  -2   4   3     5184.64     4745.33    116.47 o
  -1   4   3      835.58      802.25     71.70 o
   0   4   3    25011.05    22711.28    379.62 o
   1   4   3     1503.39     1556.44    115.56 o
   2   4   3     2003.91     2044.89    125.47 o
   3   4   3      137.84      124.17     54.06 o
   4   4   3     2646.69     2871.32    213.71 o
   5   4   3      669.65      723.64    109.13 o
   6   4   3       39.26       89.53     87.05 o
   7   4   3     1370.71     1341.27    218.64 o
  -7   5   3      333.34      400.84     96.10 o
  -6   5   3     6775.54     7476.51    302.99 o
  -5   5   3        0.22        0.00     73.23 o
  -4   5   3     3930.14     3796.10    168.45 o
  -3   5   3        8.23      565.75    254.46 o
  -2   5   3    15584.73    15057.82    262.59 o
  -1   5   3      587.26      474.32     61.59 o
   0   5   3      406.62      302.58     58.29 o
   1   5   3    21070.89    19352.21    346.48 o
   2   5   3      779.28      656.36     64.95 o
   3   5   3       81.68       71.98     44.45 o
   4   5   3    43392.07    42836.34    853.22 o
   5   5   3     3391.73     3356.71    201.88 o
   6   5   3     5763.81     5283.87    260.15 o
   7   5   3     1565.21     1477.65    202.60 o
  -6   6   3    18391.31    18001.13    464.72 o
  -5   6   3       10.29       68.62     86.05 o
  -4   6   3     1371.61     1630.31    130.70 o
  -3   6   3     6891.80     7085.68    204.49 o
  -2   6   3     5502.07     5703.01    206.88 o
  -1   6   3        0.83        0.00     49.88 o
   0   6   3    16515.36    16233.26    315.52 o
   1   6   3      603.00      797.05     90.08 o
   2   6   3      782.18      787.59     77.22 o
   3   6   3       41.94        0.00     52.01 o
   4   6   3       67.85      324.66     70.46 o
   5   6   3      499.71      580.61     86.58 o
   6   6   3       14.56        0.00     81.61 o
  -6   7   3     4931.92     5337.41    246.19 o
  -5   7   3        6.49        0.00     86.48 o
  -4   7   3     2293.18     2384.39    171.21 o
  -3   7   3       29.74      368.34     81.77 o
  -2   7   3    11835.40    12082.44    249.32 o
  -1   7   3        1.04        0.00     74.27 o
   0   7   3      261.51      352.86     83.28 o
   1   7   3     1035.90     1203.76    113.12 o
   2   7   3      710.24      839.73     88.35 o
   3   7   3        4.64       82.32     82.25 o
   4   7   3    33934.53    34601.88    609.37 o
   5   7   3      355.51      479.05    112.17 o
   6   7   3     3591.25     3869.38    214.81 o
  -5   8   3        5.69        0.00    125.00 o
  -4   8   3     2400.32     2280.23    139.74 o
  -2   8   3     4832.78     4871.52    177.38 o
  -1   8   3       13.32        0.00     68.71 o
   0   8   3    10976.75    11110.19    270.33 o
   1   8   3        6.01      473.88     82.17 o
   2   8   3       58.66        0.00     66.07 o
   3   8   3        3.38        0.00     82.23 o
   4   8   3      647.79      857.37    103.79 o
  -3   9   3       54.45      348.09     97.63 o
  -2   9   3     4132.97     4103.92    195.47 o
  -1   9   3       43.93        0.00     92.14 o
   0   9   3     1221.32     1267.29    118.35 o
   1   9   3      706.74     1661.00    154.22 o
   2   9   3     2449.89     2794.54    193.34 o
   3   9   3       34.66      169.89     95.24 o
  -8   0   4      106.71       64.04    144.73 o
  -6   0   4     5317.90     5693.71    336.64 o
  -4   0   4    13632.18    14064.06    487.93 o
  -2   0   4   157234.30   178608.48   4512.00 o
   0   0   4    19567.50    21226.75    387.27 o
   2   0   4     3512.55     3785.39     89.90 o
   4   0   4    47024.29    49824.02   1086.00 o
   6   0   4     9007.41    10027.19    415.05 o
   8   0   4     3857.55     3876.84    368.75 o
  -8   1   4      149.29        0.00    133.38 o
  -7   1   4       12.48        0.00     99.02 o
  -6   1   4    57182.62    57625.68   1349.69 o
  -5   1   4       87.84      138.07     78.05 o
  -4   1   4    10139.74    10825.25    319.00 o
  -3   1   4     2474.29     2313.21    132.77 o
  -2   1   4      299.32      681.72     59.75 o
  -1   1   4      853.85      818.50     36.91 o
   0   1   4    28093.03    30631.27    442.95 o
   1   1   4      777.68      680.55     32.77 o
   2   1   4     1372.85     1516.01     44.12 o
   3   1   4      246.78      282.28     34.10 o
   4   1   4    28823.38    31450.65    654.41 o
   5   1   4     1137.88     1186.08     64.87 o
   6   1   4     8501.36     8938.84    223.28 o
   7   1   4       45.71        0.00     56.84 o
   8   1   4    15641.34    16277.78    481.06 o
  -8   2   4       76.78      146.22    155.01 o
  -7   2   4      387.55      408.78    157.15 o
  -6   2   4     8418.00     8275.31    636.32 o
  -5   2   4     1684.26     1732.70     77.55 o
  -4   2   4    15238.24    16671.64    354.00 o
  -3   2   4     2035.15     1875.43     66.98 o
  -2   2   4   118333.12   124951.48   1661.26 o
  -1   2   4     1193.56     1134.78     44.31 o
   0   2   4     8756.43     8751.48    173.15 o
   1   2   4    37797.57    34027.77    561.45 o
   2   2   4      697.67      763.60     58.15 o
   3   2   4     1895.68     1830.75     64.23 o
   4   2   4    19360.28    19144.13    417.58 o
   5   2   4       61.76       72.46     62.41 o
   6   2   4     5401.34     5417.21    202.90 o
   7   2   4      290.86      268.08     86.93 o
   8   2   4     1495.48     1715.15    162.37 o
  -8   3   4        3.20        0.00     68.53 o
  -7   3   4      114.04        0.00    104.37 o
  -6   3   4    28414.41    28272.15    594.72 o
  -5   3   4     1690.76     1456.85     89.37 o
  -4   3   4     2274.55     2286.19    110.43 o
  -3   3   4    14681.94    13241.87    301.43 o
  -2   3   4       18.94      172.32     60.45 o
  -1   3   4     1531.46     1391.85     65.15 o
   0   3   4      272.37      235.21     40.17 o
   1   3   4       39.74        0.00     42.26 o
   2   3   4     6277.66     6221.61    137.85 o
   3   3   4      375.68      362.29     52.55 o
   4   3   4     7972.91     9136.12    614.08 o
   5   3   4    12962.84    11551.62    477.67 o
   6   3   4     2466.19     2345.20    163.54 o
   7   3   4      396.15      559.99    177.53 o
   8   3   4     7932.06     8149.79    513.84 o
  -7   4   4      733.64      569.33    121.27 o
  -6   4   4     4357.47     4257.40    230.52 o
  -5   4   4     3680.99     3495.67    157.80 o
  -4   4   4     4798.16     4303.56    146.82 o
  -3   4   4     7577.55     7231.30    317.83 o
  -2   4   4    40678.74    37644.45    542.31 o
  -1   4   4     2025.21     2056.27     85.00 o
   0   4   4     4267.58     3738.52    124.67 o
   1   4   4    66701.68    61211.03    918.33 o
   2   4   4     1509.55     1511.48    126.61 o
   3   4   4     3030.61     2709.87    139.25 o
   4   4   4     6445.35     6179.96    215.27 o
   5   4   4        7.27      147.19     82.98 o
   6   4   4     1269.16     1203.57    139.00 o
   7   4   4      362.13      446.91    122.13 o
  -7   5   4      614.41      683.66    108.39 o
  -6   5   4     7851.14     7274.07    249.23 o
  -5   5   4     1870.57     2149.35    187.09 o
  -4   5   4      483.83      365.43     83.62 o
  -3   5   4    16692.80    16537.14    314.34 o
  -2   5   4      198.95      292.28     76.65 o
  -1   5   4     2828.15     2919.35    108.91 o
   0   5   4     1202.75     1100.97     75.70 o
   1   5   4     3459.93     3105.19    143.24 o
   2   5   4     1185.41     1107.63     84.56 o
   3   5   4      708.03      719.41     67.89 o
   4   5   4     3189.92     3025.27    180.39 o
   5   5   4    13420.32    13027.80    631.82 o
   6   5   4     1362.49     1426.52    158.02 o
   7   5   4      460.45      386.22    227.85 o
  -6   6   4      642.87      847.46    117.20 o
  -5   6   4     4281.93     4660.33    217.21 o
  -4   6   4      338.87      307.98     90.00 o
  -3   6   4    13988.07    13771.39    343.85 o
  -2   6   4     4928.90     4661.89    158.24 o
  -1   6   4      821.04      894.03     78.33 o
   0   6   4     1453.07     1235.02     88.45 o
   1   6   4    49779.39    50047.29    792.29 o
   2   6   4      788.31      832.45     78.97 o
   3   6   4     3464.23     3394.20    136.81 o
   4   6   4     1474.13     1466.18    100.80 o
   5   6   4      122.16      197.26     75.13 o
   6   6   4      181.31      118.00     91.61 o
  -6   7   4      339.74      810.36    200.46 o
  -5   7   4     2161.16     2387.68    173.49 o
  -4   7   4        0.09        0.00     73.93 o
  -3   7   4    12806.59    13099.37    315.69 o
  -2   7   4       45.10      411.08     73.58 o
  -1   7   4     2416.50     2135.99    116.38 o
   0   7   4       71.36       44.21     61.40 o
   1   7   4     4091.45     4356.52    157.49 o
   2   7   4       53.83        0.00     60.33 o
   3   7   4     1908.83     2001.80    130.92 o
   4   7   4      258.26      390.84    116.29 o
   5   7   4     9676.75     9316.68    266.97 o
  -5   8   4     1952.80     2056.45    175.13 o
  -4   8   4       51.76       68.99     88.41 o
  -3   8   4     8117.48     8422.43    257.26 o
  -2   8   4       88.82      808.19    114.28 o
  -1   8   4        5.21        0.00     70.26 o
   0   8   4       39.19      148.58     75.51 o
   1   8   4    30902.34    30315.28    548.14 o
   2   8   4       72.31      170.72     77.37 o
   3   8   4      604.99      592.29    112.56 o
   4   8   4        6.33      185.95     91.83 o
  -3   9   4     5989.79     6126.78    265.00 o
  -2   9   4        0.22      227.79     92.34 o
  -1   9   4      179.42        0.00    100.01 o
   0   9   4       11.95        0.00     77.48 o
   1   9   4      130.25      243.82    107.16 o
   2   9   4       88.21       43.80     99.84 o
   3   9   4      284.33      289.74    112.97 o
  -7   0   5     2128.18     2072.59    245.15 o
  -5   0   5     7216.01     8065.13    369.39 o
  -3   0   5        9.63        0.00     74.33 o
  -1   0   5     5253.21     6277.43    139.79 o
   1   0   5   143001.70   153758.13   3112.49 o
   3   0   5     9229.97    10012.30    227.25 o
   5   0   5    19021.25    20714.00    437.41 o
   7   0   5       42.45      126.19     95.95 o
  -8   1   5       64.48        0.00    121.34 o
  -7   1   5     3739.95     3231.85    430.36 o
  -6   1   5      620.40      543.26    159.38 o
  -5   1   5    50352.49    53150.14   1068.31 o
  -4   1   5        7.71        0.00     63.59 o
  -3   1   5    17503.57    19529.58    351.31 o
  -2   1   5     6745.19     6556.60    126.76 o
  -1   1   5     2622.27     2810.59     64.50 o
   0   1   5       95.21       80.58     24.53 o
   1   1   5   117435.86   126502.55   1564.48 o
   2   1   5      139.45      126.57     26.12 o
   3   1   5     8065.92     8757.93    132.23 o
   4   1   5      694.93      650.22     58.61 o
   5   1   5    17996.34    19256.94    310.26 o
   6   1   5        0.11       43.61     53.87 o
   7   1   5     2256.27     2213.95    158.65 o
   8   1   5      690.65      806.82    133.73 o
  -8   2   5      185.00      206.91    155.70 o
  -7   2   5      486.90      631.65    175.22 o
  -6   2   5      666.92      656.07     89.02 o
  -5   2   5     4361.28     4751.32    251.94 o
  -4   2   5     2247.85     2111.41     94.29 o
  -3   2   5      682.68      907.02     50.15 o
  -2   2   5     9418.33     8595.32    276.43 o
  -1   2   5     1868.76     1992.79     68.04 o
   0   2   5       13.08        0.00     29.39 o
   1   2   5   165921.88   169719.05   2416.34 o
   2   2   5     2628.19     2494.89     72.13 o
   3   2   5     4585.36     4727.73    117.70 o
   4   2   5     2268.77     2180.23    112.19 o
   5   2   5    16681.48    16547.79    391.74 o
   6   2   5      959.60      949.22    102.95 o
   7   2   5        0.37       44.31     80.37 o
   8   2   5      425.73      659.35    118.15 o
  -8   3   5      704.06      564.91     92.51 o
  -7   3   5     2967.65     2883.55    203.16 o
  -6   3   5     2831.66     2817.28    202.42 o
  -5   3   5    36745.22    36214.01    578.79 o
  -4   3   5      202.91      180.24     57.17 o
  -3   3   5    12264.77    11547.26    273.08 o
  -2   3   5    35602.40    33334.44    520.84 o
  -1   3   5      378.96      322.72     43.51 o
   0   3   5     4015.47     3480.85    109.71 o
   1   3   5    86509.14    85744.70   1370.38 o
   2   3   5     2318.89     2453.88     85.17 o
   3   3   5     7090.97     6718.26    167.59 o
   4   3   5     8517.35     8007.30    190.86 o
   5   3   5    20630.81    20759.44    546.03 o
   6   3   5      288.25      235.76     97.10 o
   7   3   5     1417.34     1192.82    181.45 o
   8   3   5     3946.70     4142.01    246.10 o
  -7   4   5       94.92      146.48     94.28 o
  -6   4   5     1253.21     1259.63    144.37 o
  -5   4   5     1267.59     1429.72    139.40 o
  -4   4   5     4030.90     4200.11    146.83 o
  -3   4   5       11.01        0.00     80.78 o
  -2   4   5    21173.49    19560.58    308.18 o
  -1   4   5      427.99      456.46     47.78 o
   0   4   5       36.47        6.11     42.36 o
   1   4   5    51297.77    48420.79    812.39 o
   2   4   5     7281.06     6656.32    247.48 o
   3   4   5     1654.93     1588.54    128.55 o
   4   4   5     5285.84     5286.73    171.04 o
   5   4   5     8307.97     7760.12    289.01 o
   6   4   5     2046.55     1558.83    152.95 o
   7   4   5       23.58        0.00     95.61 o
  -7   5   5      802.65      971.60    119.26 o
  -6   5   5     6981.64     7014.56    445.61 o
  -5   5   5     7861.40     7579.89    295.59 o
  -4   5   5       43.75       99.36     95.32 o
  -3   5   5     3714.41     3488.01    139.63 o
  -2   5   5    54304.98    54120.33   1023.73 o
  -1   5   5      815.93      802.30     69.23 o
   0   5   5      187.16      263.69     56.32 o
   1   5   5    12836.58    11172.57    233.68 o
   2   5   5     1031.40     1120.06     83.44 o
   3   5   5      720.89      727.68     68.88 o
   4   5   5     5452.88     5943.68    185.66 o
   5   5   5     2440.05     2935.66    279.69 o
   6   5   5       12.00        0.00    140.73 o
   7   5   5      299.63      186.70    127.06 o
  -6   6   5     2265.48     2641.52    169.73 o
  -5   6   5      120.08      177.43     89.70 o
  -4   6   5     1887.48     1971.19    140.78 o
  -3   6   5      133.64       76.43     64.03 o
  -2   6   5    17945.76    18389.18    319.51 o
  -1   6   5       14.83        7.08     52.20 o
   0   6   5     1563.81     1463.49     92.82 o
   1   6   5     4746.05     4989.35    163.64 o
   2   6   5    13414.68    13061.21    311.90 o
   3   6   5      211.83      115.70     55.99 o
   4   6   5     8393.28     8743.83    267.98 o
   5   6   5     1538.28     1222.58    119.69 o
   6   6   5     2469.02     2697.96    212.72 o
  -5   7   5      276.88      718.65    161.43 o
  -4   7   5       26.81        0.00     75.59 o
  -3   7   5      486.00      720.48     94.88 o
  -2   7   5    35594.76    36307.85    568.16 o
  -1   7   5      217.59      317.95     73.98 o
   0   7   5      182.70      198.86     67.11 o
   1   7   5      237.01      349.29     82.04 o
   2   7   5       82.45      140.92     68.26 o
   3   7   5       23.93        0.00     71.43 o
   4   7   5     1414.48     1702.69    142.94 o
   5   7   5        4.04      286.88     84.24 o
  -4   8   5     1256.21     1326.14    135.96 o
  -3   8   5       21.51       90.39     83.24 o
  -2   8   5     8084.80     8390.12    254.00 o
  -1   8   5       31.78       34.74     78.33 o
   0   8   5     1003.20     1045.26    127.89 o
   1   8   5      121.70      840.00    253.27 o
   2   8   5     7002.58     6531.36    205.66 o
   3   8   5        3.98        8.25    132.20 o
   4   8   5     3388.15     3460.43    223.20 o
  -3   9   5      203.43      357.33    114.06 o
  -2   9   5    14119.43    14075.83    411.13 o
  -1   9   5       13.18      207.30    105.19 o
   0   9   5        0.92        0.00     73.54 o
   1   9   5      952.74     1400.83    149.31 o
   2   9   5       26.50        0.00    114.58 o
   3   9   5       81.12        0.00     95.85 o
  -8   0   6     2449.20     1917.67    261.80 o
  -6   0   6    10072.16    10489.71    464.67 o
  -4   0   6      836.58     1086.46    136.36 o
  -2   0   6    29411.55    33084.41    876.95 o
   0   0   6    44099.34    48124.69    772.64 o
   2   0   6    86352.87    92587.12   1743.98 o
   4   0   6      971.39     1150.96    201.48 o
   6   0   6      563.90      571.36    154.42 o
   8   0   6     7499.33     7671.15    371.81 o
  -8   1   6     1312.26     1624.28    251.17 o
  -7   1   6      199.18      117.61    130.10 o
  -6   1   6      178.71      226.34    102.55 o
  -5   1   6     2166.00     2234.89    167.82 o
  -4   1   6      501.02      449.15     88.91 o
  -3   1   6        0.38        0.00     27.28 o
  -2   1   6   204308.50   229572.42   3040.26 o
  -1   1   6      963.56      962.84     41.86 o
   0   1   6     6772.72     7148.40    148.72 o
   1   1   6     6167.97     5316.72    107.26 o
   2   1   6    35357.92    36942.74    610.40 o
   3   1   6      764.15      757.02     39.06 o
   4   1   6    22175.16    22606.20    418.45 o
   5   1   6      229.13      286.53     59.34 o
   6   1   6     1187.64     1145.46     91.62 o
   7   1   6       16.05        6.68     63.25 o
   8   1   6      150.75      166.05    106.21 o
  -8   2   6     1164.73      979.07    206.02 o
  -7   2   6      242.91      215.26    139.60 o
  -6   2   6     5766.49     5955.15    223.31 o
  -5   2   6     2354.80     2326.63    110.95 o
  -4   2   6        0.36       59.57     43.20 o
  -3   2   6       92.87       59.04     43.32 o
  -2   2   6    25676.39    28789.39    499.21 o
  -1   2   6      550.61      548.77     44.10 o
   0   2   6     9777.17     9246.44    208.71 o
   1   2   6      928.93      962.69     57.63 o
   2   2   6    36061.91    36499.75    513.59 o
   3   2   6      545.52      588.93     60.60 o
   4   2   6      573.68      719.54     77.49 o
   5   2   6     6218.57     5978.71    223.54 o
   6   2   6     1597.53     1875.04    146.42 o
   7   2   6      799.83      767.37    120.75 o
   8   2   6     8595.19     7969.97    291.27 o
  -8   3   6     1128.40     1091.54    109.60 o
  -7   3   6     1979.45     1762.86    116.22 o
  -6   3   6      980.12     1023.68    143.77 o
  -5   3   6    18435.33    17081.73    310.04 o
  -4   3   6      395.12      439.00     66.23 o
  -3   3   6      126.12      151.54     53.23 o
  -2   3   6    96661.37    95378.23   1396.99 o
  -1   3   6     4487.37     4217.93    108.58 o
   0   3   6     8671.85     8226.11    184.51 o
   1   3   6    44178.95    40385.63    678.10 o
   2   3   6    17098.74    16822.76    409.71 o
   3   3   6     6866.32     6649.37    169.45 o
   4   3   6    24249.13    24479.26    452.13 o
   5   3   6       25.89       95.60     80.97 o
   6   3   6     2741.85     3051.15    189.03 o
   7   3   6      255.13      183.98    105.34 o
  -7   4   6      566.61      580.82     96.34 o
  -6   4   6     3085.37     3088.47    157.75 o
  -5   4   6     5840.04     5832.86    204.95 o
  -4   4   6       23.86        0.00     54.85 o
  -3   4   6       58.41       30.68     51.53 o
  -2   4   6     5980.05     6215.56    194.61 o
  -1   4   6      375.61      356.61     45.37 o
   0   4   6     2203.04     2102.32    107.80 o
   1   4   6     1956.39     2276.29    100.69 o
   2   4   6    10497.84     9385.10    215.56 o
   3   4   6      427.51      303.30     52.47 o
   4   4   6       10.34       50.01     54.83 o
   5   4   6    14805.02    14116.61    425.76 o
   6   4   6     1063.64      956.85    174.96 o
   7   4   6     1937.50     1692.20    171.62 o
  -7   5   6     1768.71     1615.63    174.98 o
  -6   5   6        6.33       79.01     80.84 o
  -5   5   6    18960.71    19258.37    461.26 o
  -4   5   6        2.11       72.67     70.23 o
  -3   5   6       98.54       61.97     59.75 o
  -2   5   6    25287.47    23954.03    379.64 o
  -1   5   6    10073.06     9587.09    243.63 o
   0   5   6      425.56      278.87     73.14 o
   1   5   6    50614.02    49946.93    778.76 o
   2   5   6     5903.65     5582.82    169.93 o
   3   5   6     7225.53     7987.99    189.59 o
   4   5   6     3721.36     3517.46    145.85 o
   5   5   6     1821.79     1988.88    125.01 o
   6   5   6      312.77      367.14    113.99 o
   7   5   6      392.98      405.19    128.54 o
  -6   6   6      904.85      905.66    122.20 o
  -5   6   6     6091.99     6880.35    413.19 o
  -4   6   6        3.46        0.00     74.61 o
  -3   6   6       23.74        0.00     63.86 o
  -2   6   6      498.24      692.32     82.44 o
  -1   6   6      260.05      278.16     57.82 o
   0   6   6      430.05      357.17     66.80 o
   1   6   6        4.09       60.15     58.42 o
   2   6   6     2090.75     1877.55    102.54 o
   3   6   6      289.38      344.04     61.61 o
   4   6   6       15.02      167.53     75.61 o
   5   6   6    15981.71    15151.06    392.91 o
   6   6   6      259.34      265.02    123.09 o
  -5   7   6    11799.42    12441.37    374.94 o
  -4   7   6       46.21        0.00     73.91 o
  -3   7   6      854.95      973.77    102.76 o
  -2   7   6     1058.56     1465.38    110.94 o
  -1   7   6    10450.42    10474.25    225.94 o
   0   7   6        7.07        0.00     58.18 o
   1   7   6    31378.15    32932.81    571.32 o
   2   7   6      673.33      868.05     90.70 o
   3   7   6     2506.60     3104.88    154.89 o
   4   7   6       62.71      179.13     74.65 o
   5   7   6     3219.59     3383.19    166.36 o
  -4   8   6        4.97       42.87     88.84 o
  -3   8   6       18.56        0.00     75.18 o
  -2   8   6       65.70      440.62    121.96 o
  -1   8   6      180.83      174.54     82.36 o
   0   8   6       35.14      128.54     74.84 o
   1   8   6     1122.53     1311.53    122.39 o
   2   8   6       19.10      248.54    100.33 o
   3   8   6       54.40       90.96     83.35 o
   4   8   6       10.83        0.00     84.95 o
  -3   9   6     1596.69     1608.57    175.63 o
  -2   9   6     1098.55     2090.69    168.59 o
  -1   9   6     5790.32     5753.51    257.18 o
   0   9   6       65.11       23.32     79.42 o
   1   9   6    15354.23    15995.90    594.82 o
   2   9   6      307.02      758.70    142.40 o
   3   9   6     1848.67     2054.23    157.90 o
  -7   0   7     5287.30     5280.48    358.79 o
  -5   0   7    64636.84    66900.07   1851.83 o
  -3   0   7     3504.51     3875.07    144.36 o
  -1   0   7     9838.09    11132.57    267.26 o
   1   0   7    47710.05    50199.66   1045.57 o
   3   0   7     9774.21     9647.07    305.32 o
   5   0   7     7159.33     6699.58    287.91 o
   7   0   7     2096.02     2174.04    195.31 o
  -8   1   7      175.13      247.54    163.50 o
  -7   1   7        9.54      218.57    141.18 o
  -6   1   7       56.67       18.84     85.56 o
  -5   1   7     1566.10     1907.35    156.52 o
  -4   1   7      235.57      266.84     33.90 o
  -3   1   7     3367.18     3998.29    108.35 o
  -2   1   7      490.01      599.97     45.26 o
  -1   1   7   120339.48   130479.61   1879.65 o
   0   1   7      209.55      204.74     38.34 o
   1   1   7     2704.00     3012.89    106.53 o
   2   1   7     7571.63     6637.17    176.55 o
   3   1   7     3938.45     3995.66    113.92 o
   4   1   7       12.17       41.37     43.55 o
   5   1   7    69827.48    72841.57   1218.99 o
   6   1   7       87.13       42.76     61.41 o
   7   1   7     3955.76     3960.31    166.72 o
   8   1   7      220.42      169.26    112.83 o
  -8   2   7     1176.01     1181.23    234.83 o
  -7   2   7     3938.30     4935.09    348.41 o
  -6   2   7      245.95      204.87     59.69 o
  -5   2   7    41537.10    45356.96    697.18 o
  -4   2   7       42.14        0.00     43.83 o
  -3   2   7     1995.55     2060.38    108.52 o
  -2   2   7    22300.98    20884.64    340.63 o
  -1   2   7     5221.19     5377.92    127.63 o
   0   2   7     3964.64     3491.21    119.38 o
   1   2   7     7616.91     7286.82    180.02 o
   2   2   7        2.01        0.00     31.00 o
   3   2   7     5452.57     5600.20    133.54 o
   4   2   7       23.26        0.00     40.41 o
   5   2   7     1479.87     1420.87    109.84 o
   6   2   7      223.69      238.30     78.78 o
   7   2   7     1312.64     1436.76    132.53 o
   8   2   7      201.22      168.92    102.04 o
  -8   3   7     1029.18     1235.50    111.30 o
  -7   3   7      202.15      157.52     69.77 o
  -6   3   7     1833.44     1592.51    110.86 o
  -5   3   7        6.84      350.90    218.53 o
  -4   3   7      830.78      649.81     75.13 o
  -3   3   7     1966.30     1871.56     88.81 o
  -2   3   7     2508.18     2529.98     87.11 o
  -1   3   7    49778.81    47461.54    714.05 o
   0   3   7      128.92      144.81     48.34 o
   1   3   7     2663.77     3124.24    187.19 o
   2   3   7    47428.46    43035.30    660.23 o
   3   3   7     5057.31     5070.03    193.14 o
   4   3   7      541.26      592.15     66.16 o
   5   3   7    24335.17    23089.16    516.98 o
   6   3   7     1977.21     2052.91    143.08 o
   7   3   7     1081.07     1095.70    146.60 o
  -7   4   7      967.54     1061.82    141.64 o
  -6   4   7     1151.25     1186.28    110.45 o
  -5   4   7    15769.26    15541.79    379.92 o
  -4   4   7        2.18        0.00     53.18 o
  -3   4   7      123.01       60.75     51.14 o
  -2   4   7    41356.09    40038.37    623.23 o
  -1   4   7     4090.14     4158.87    108.56 o
   0   4   7     6590.81     5642.57    143.34 o
   1   4   7     1671.90     1382.69     83.36 o
   2   4   7      394.33      507.07     67.21 o
   3   4   7      948.66     1037.25     69.70 o
   4   4   7        2.73        0.00     54.06 o
   5   4   7      297.68      506.98    276.89 o
   6   4   7      861.57      861.02    232.26 o
   7   4   7      507.09      502.35    130.61 o
  -7   5   7        5.50      115.83     90.81 o
  -6   5   7      966.75     1194.11    122.18 o
  -5   5   7       49.16      327.66    123.34 o
  -4   5   7     1284.98     1225.42    112.95 o
  -3   5   7      160.71      166.70     62.75 o
  -2   5   7     4696.09     4623.43    171.58 o
  -1   5   7    13044.70    11503.30    216.58 o
   0   5   7      210.13      223.04     54.55 o
   1   5   7     1808.14     1899.06     94.49 o
   2   5   7    54676.59    53782.49    915.51 o
   3   5   7     2225.54     1983.27     97.96 o
   4   5   7      109.15      261.93     73.58 o
   5   5   7     8813.21     8223.52    275.04 o
   6   5   7     2728.23     2756.53    205.15 o
   7   5   7      220.57      114.00    115.24 o
  -6   6   7     1798.06     1825.33    173.86 o
  -5   6   7     2640.08     2713.78    168.04 o
  -4   6   7        3.34      155.49     98.58 o
  -3   6   7        8.78        0.00     64.26 o
  -2   6   7    32000.43    33213.70    512.55 o
  -1   6   7     1123.36     1120.29    103.68 o
   0   6   7     9547.43     9197.75    218.56 o
   1   6   7      857.34      855.13     80.66 o
   2   6   7       22.91       89.98     59.20 o
   3   6   7      174.30      192.16     71.55 o
   4   6   7      124.10      189.66     79.36 o
   5   6   7      206.94      513.36     97.94 o
   6   6   7      180.35      163.57    115.13 o
  -5   7   7        0.13      484.29    229.35 o
  -4   7   7     1618.34     1730.78    134.57 o
  -3   7   7        0.06        0.00     71.77 o
  -2   7   7     4209.96     4575.61    148.95 o
  -1   7   7      492.62      653.16     83.15 o
   0   7   7        1.86       15.80     61.59 o
   1   7   7      314.17      365.40     76.12 o
   2   7   7    42599.65    43156.85    718.32 o
   3   7   7      300.89      291.13     81.61 o
   4   7   7       73.41       12.66     96.36 o
   5   7   7      422.78      696.15     97.75 o
  -4   8   7      388.84      440.38    105.91 o
  -3   8   7       64.49        0.00     93.49 o
  -2   8   7    20468.96    20338.11    444.82 o
  -1   8   7       24.91      173.11     80.08 o
   0   8   7     2483.96     2817.44    143.11 o
   1   8   7        2.70       52.38     79.00 o
   2   8   7      166.93      173.83     80.73 o
   3   8   7       19.84        0.00     79.59 o
   4   8   7       24.56        0.00     76.55 o
  -3   9   7       35.98       47.95    117.17 o
  -2   9   7     2400.06     2423.44    284.48 o
  -1   9   7      712.75     1425.77    152.78 o
   0   9   7      172.54      200.57     87.06 o
   1   9   7       17.49      416.54    114.17 o
   2   9   7    21486.97    21190.69    545.29 o
  -8   0   8     1488.03     1024.40    310.34 o
  -6   0   8     2298.20     2418.49    236.73 o
  -4   0   8     6991.71     7514.29    332.45 o
  -2   0   8    19461.25    21696.03    644.50 o
   0   0   8    11699.09    11982.09    284.19 o
   2   0   8    99050.63   103388.91   1826.35 o
   4   0   8    14230.76    14878.75    476.86 o
   6   0   8      150.38      241.69    108.24 o
   8   0   8     2277.60     2258.86    270.84 o
  -8   1   8    21725.94    21322.08    828.15 o
  -7   1   8       75.39        6.23    118.52 o
  -6   1   8      164.54      118.29    101.67 o
  -5   1   8     3578.44     3376.32    202.86 o
  -4   1   8     1141.55     1276.34     59.40 o
  -3   1   8      503.45      561.80     46.84 o
  -2   1   8    34097.45    36170.65    555.90 o
  -1   1   8     2244.18     2018.94     81.70 o
   0   1   8     9997.18    10128.24    195.77 o
   1   1   8      840.46      802.71     60.29 o
   2   1   8    71964.96    73641.91    996.64 o
   3   1   8      115.06      114.56     35.57 o
   4   1   8     4499.01     4469.08    139.77 o
   5   1   8     2046.70     1864.49    102.60 o
   6   1   8    15621.31    16572.14    360.90 o
   7   1   8      198.66      245.28     82.43 o
   8   1   8     2381.88     2591.45    206.89 o
  -8   2   8      355.32      515.09    199.83 o
  -7   2   8       66.90       82.09     59.46 o
  -6   2   8     3372.94     3606.61    140.42 o
  -5   2   8      917.17      874.44     68.87 o
  -4   2   8     9952.57    11297.59    270.30 o
  -3   2   8      454.58      367.97     56.73 o
  -2   2   8    26453.05    29094.02    544.35 o
  -1   2   8    18005.89    16266.98    297.25 o
   0   2   8     1870.57     1745.57     84.14 o
   1   2   8       89.47       44.48     43.65 o
   2   2   8    84565.09    85064.95   1242.08 o
   3   2   8      467.78      422.23     59.61 o
   4   2   8    16774.58    16993.50    299.47 o
   5   2   8     3673.78     3876.12    167.06 o
   6   2   8      422.86      449.75     93.08 o
   7   2   8      509.33      459.55    103.23 o
   8   2   8     1348.13     1432.66    151.15 o
  -8   3   8    13359.14    12523.46    458.69 o
  -7   3   8      100.26       75.39     68.66 o
  -6   3   8     2079.95     2090.22    212.58 o
  -5   3   8    16731.24    15611.82    368.59 o
  -4   3   8       74.93      188.06     60.41 o
  -3   3   8     2729.04     2887.85    109.82 o
  -2   3   8    13839.07    13799.06    232.90 o
  -1   3   8     7973.48     7068.60    166.52 o
   0   3   8     2877.54     2749.80    123.80 o
   1   3   8     6714.12     6260.08    161.43 o
   2   3   8    48753.62    47969.95    731.81 o
   3   3   8     1057.13      966.30     70.24 o
   4   3   8      387.31      443.96     59.43 o
   5   3   8     9102.85     8515.12    375.65 o
   6   3   8    11877.82    11072.68    322.53 o
   7   3   8      943.35      799.58    213.77 o
  -7   4   8       44.88        0.00     72.31 o
  -6   4   8     1898.77     1706.48    126.21 o
  -5   4   8     2362.43     2531.65    174.68 o
  -4   4   8     4439.98     4422.36    258.37 o
  -3   4   8     1276.13     1379.79     88.92 o
  -2   4   8    10248.12    10042.76    205.16 o
  -1   4   8    40739.09    37764.40    591.64 o
   0   4   8      927.93      783.89     68.62 o
   1   4   8      315.73      392.57     59.72 o
   2   4   8    35896.98    34242.70    602.86 o
   3   4   8      836.85      808.11     65.96 o
   4   4   8     7138.61     6952.31    262.19 o
   5   4   8     9934.87     9514.98    315.09 o
   6   4   8      146.14      216.78    102.36 o
   7   4   8     1375.44     1736.76    396.35 o
  -7   5   8      234.59      299.84     98.67 o
  -6   5   8      421.52      280.67     89.68 o
  -5   5   8    27820.16    27008.07    602.53 o
  -4   5   8       17.93       51.56     73.15 o
  -3   5   8     1819.98     1851.84    110.53 o
  -2   5   8     3116.99     3035.75    113.59 o
  -1   5   8    11576.52    11274.82    276.19 o
   0   5   8      360.55      271.39     47.90 o
   1   5   8     3443.76     3957.71    143.95 o
   2   5   8     8608.10     8224.87    214.58 o
   3   5   8     2772.61     2827.25    114.55 o
   4   5   8      275.96      256.59     73.14 o
   5   5   8    16416.64    16212.23    399.84 o
   6   5   8     4018.79     3640.60    273.35 o
   7   5   8     1349.65     1440.60    204.21 o
  -6   6   8      156.53      205.72     98.88 o
  -5   6   8     6027.52     6469.84    248.62 o
  -4   6   8      351.79      431.92    101.96 o
  -3   6   8      906.01      994.95    102.56 o
  -2   6   8     1982.20     1893.99    100.84 o
  -1   6   8    37534.72    36588.39    557.55 o
   0   6   8      798.56      778.15     78.92 o
   1   6   8      923.29     1394.53    117.46 o
   2   6   8     3813.16     3588.17    147.63 o
   3   6   8     3189.23     3554.21    154.07 o
   4   6   8      338.75      403.25     86.98 o
   5   6   8     3601.53     3905.28    189.47 o
   6   6   8      124.26      147.63    115.20 o
  -5   7   8    22498.99    22449.17    559.01 o
  -4   7   8       27.27      201.50     91.22 o
  -3   7   8      845.46      772.09    105.94 o
  -2   7   8       47.78      105.68     64.03 o
  -1   7   8     5844.72     6109.97    168.29 o
   0   7   8       15.23       50.25     62.61 o
   1   7   8     1115.67     1123.43     99.58 o
   2   7   8      211.20      431.77    109.88 o
   3   7   8     3249.84     3110.74    156.35 o
   4   7   8        2.05        0.00     68.89 o
   5   7   8    13534.06    13466.66    342.60 o
  -4   8   8        9.28        0.00     88.16 o
  -3   8   8      145.86        0.00     89.70 o
  -2   8   8        0.91      424.99     91.26 o
  -1   8   8    20315.88    20102.45    502.42 o
   0   8   8       15.59       16.34     70.91 o
   1   8   8      362.44      584.93    112.55 o
   2   8   8       35.54      381.33     93.82 o
   3   8   8     3631.71     3775.73    185.00 o
   4   8   8       43.34       72.57     80.33 o
  -2   9   8      226.04      397.89    124.72 o
  -1   9   8     1168.38     1334.42    155.53 o
   0   9   8       38.68      146.86     94.37 o
   1   9   8      746.57      711.14    133.90 o
   2   9   8      855.28     1506.46    183.77 o
  -7   0   9      132.58      449.07    220.38 o
  -5   0   9     3055.51     3129.15    333.02 o
  -3   0   9    17543.85    18704.22    550.31 o
  -1   0   9   118915.28   130229.20   3281.78 o
   1   0   9     4319.65     4176.36    180.14 o
   3   0   9    22116.04    22453.22    520.45 o
   5   0   9     8624.53     9068.95    360.07 o
   7   0   9     7985.09     8251.08    507.48 o
  -8   1   9      440.42      471.96    193.38 o
  -7   1   9     1089.25     1359.64    215.37 o
  -6   1   9       81.00       79.55     92.72 o
  -5   1   9    63160.63    66412.28   1010.99 o
  -4   1   9     1332.94     1404.09     77.42 o
  -3   1   9      438.15      489.20     54.76 o
  -2   1   9     1066.11     1079.86     62.00 o
  -1   1   9    33256.58    35284.45    677.92 o
   0   1   9        6.34       21.80     38.40 o
   1   1   9       17.18      142.37     57.29 o
   2   1   9      745.63      694.84     45.59 o
   3   1   9     7287.74     7490.13    156.30 o
   4   1   9       58.39       20.45     35.63 o
   5   1   9      124.78      172.67     60.32 o
   6   1   9      968.27     1142.29    106.90 o
   7   1   9      105.13      145.89     80.97 o
   8   1   9        5.10        0.00    107.60 o
  -8   2   9     1344.62     1455.98    254.66 o
  -7   2   9        0.74        0.00     59.64 o
  -6   2   9     1362.99     1146.72     90.04 o
  -5   2   9     7749.05     7673.46    188.26 o
  -4   2   9     1994.29     2105.93    130.73 o
  -3   2   9    11194.02    11475.20    269.48 o
  -2   2   9      846.93      759.05     61.89 o
  -1   2   9    84299.89    88394.31   1628.36 o
   0   2   9       35.12        0.00     43.60 o
   1   2   9     6504.55     6333.23    147.42 o
   2   2   9    16173.10    14526.16    251.09 o
   3   2   9    16536.91    16507.82    352.29 o
   4   2   9     5747.95     5128.69    132.09 o
   5   2   9    16079.94    16235.43    412.37 o
   6   2   9      819.31      810.99    109.46 o
   7   2   9     8408.79     8392.83    319.51 o
  -7   3   9      965.28      834.26     98.48 o
  -6   3   9     1433.85     1557.67    143.66 o
  -5   3   9    31668.72    30288.42    646.22 o
  -4   3   9     9227.62     9281.65    251.34 o
  -3   3   9      148.88      198.51     53.28 o
  -2   3   9     4511.35     4219.02    107.38 o
  -1   3   9    27594.85    27758.65    711.23 o
   0   3   9       60.47       98.85     53.09 o
   1   3   9     1836.42     2053.91    102.77 o
   2   3   9     1316.41     1433.14     77.42 o
   3   3   9     2782.36     2836.09    125.03 o
   4   3   9      538.53      538.10     68.16 o
   5   3   9      106.10      260.30     80.59 o
   6   3   9     5676.21     5468.70    219.00 o
   7   3   9       96.70        0.00     81.75 o
  -7   4   9        5.09        0.00     78.13 o
  -6   4   9     3499.91     3425.29    185.28 o
  -5   4   9     2941.17     3451.09    297.74 o
  -4   4   9     4534.56     4451.48    157.26 o
  -3   4   9     3855.77     3622.89    135.25 o
  -2   4   9     1474.09     1366.17     75.16 o
  -1   4   9    28957.82    27004.25    442.49 o
   0   4   9        6.54        0.00     49.12 o
   1   4   9     2176.17     2113.42    102.82 o
   2   4   9    39893.07    37525.48    599.49 o
   3   4   9     6760.36     6296.27    158.64 o
   4   4   9    15085.00    14507.67    317.38 o
   5   4   9     7529.61     7055.92    222.55 o
   6   4   9     1713.01     1513.50    159.76 o
   7   4   9     4293.92     4258.60    252.34 o
  -7   5   9      209.26      181.13     98.06 o
  -6   5   9     1143.68     1378.49    129.61 o
  -5   5   9    10381.11    10031.38    302.13 o
  -4   5   9    14987.34    15601.30    496.39 o
  -3   5   9       33.21        0.00     65.48 o
  -2   5   9    10273.10     9789.96    213.73 o
  -1   5   9     5238.59     5131.32    144.45 o
   0   5   9      313.22      430.73     51.30 o
   1   5   9      194.83      245.98     65.00 o
   2   5   9     3883.15     4065.95    271.38 o
   3   5   9      589.12      645.93     84.12 o
   4   5   9      107.63      109.90     82.42 o
   5   5   9      115.72      425.66    110.28 o
   6   5   9     9476.22     9362.95    361.83 o
  -6   6   9      714.41      837.44    123.48 o
  -5   6   9        7.50       61.48     87.04 o
  -4   6   9     1096.87     1422.15    132.56 o
  -3   6   9      135.28      121.69     73.18 o
  -2   6   9      722.11      760.65     81.40 o
  -1   6   9     3275.39     3061.47    113.33 o
   0   6   9     1582.52     1495.09     82.26 o
   1   6   9        3.84       35.56     56.40 o
   2   6   9    32206.16    31400.63    591.49 o
   3   6   9     2022.68     1989.64    123.34 o
   4   6   9     8407.16     8815.44    254.56 o
   5   6   9      363.82      403.61     97.56 o
   6   6   9     6587.84     6415.69    313.05 o
  -5   7   9      744.85      955.33    132.26 o
  -4   7   9    10306.82    10588.93    319.17 o
  -3   7   9        9.57        0.00     72.03 o
  -2   7   9     9969.30    10387.81    247.67 o
  -1   7   9      187.44      435.72     71.01 o
   0   7   9      336.76      406.94     77.50 o
   1   7   9       29.67        0.00     61.08 o
   2   7   9     2577.66     2887.30    178.35 o
   3   7   9        3.96      133.93     76.43 o
   4   7   9       29.48       45.36     73.54 o
   5   7   9        7.53      280.07    102.68 o
  -4   8   9      576.43      758.12    120.34 o
  -3   8   9       43.62        0.00    143.14 o
  -2   8   9       20.97      102.13    119.22 o
  -1   8   9       49.56      878.63    173.27 o
   0   8   9     1159.92     1153.76    108.99 o
   1   8   9       36.44       58.87     88.58 o
   2   8   9    15697.27    15318.30    373.78 o
   3   8   9        1.41      387.62     97.06 o
   4   8   9     5257.09     5470.51    208.21 o
  -2   9   9     4120.62     4369.03    273.66 o
  -1   9   9      440.09      952.35    142.27 o
   0   9   9      347.54      389.94    120.66 o
   1   9   9       28.71        0.00     98.61 o
   2   9   9      241.30      499.72    189.19 o
  -8   0  10    12252.44    10808.38    768.11 o
  -6   0  10       15.58       77.49    159.14 o
  -4   0  10    28400.72    30221.90    852.62 o
  -2   0  10     1028.17     1077.83     80.57 o
   0   0  10     9507.68    10237.67    257.44 o
   2   0  10     2389.98     2335.00    127.87 o
   4   0  10     2254.97     2234.45    118.75 o
   6   0  10    38666.63    38636.47   1118.01 o
   8   0  10     3633.76     3657.66    279.01 o
  -8   1  10      447.00      760.93    285.40 o
  -7   1  10      386.58      487.36    166.89 o
  -6   1  10     9056.83     8975.43    221.90 o
  -5   1  10      155.31       77.35     44.36 o
  -4   1  10    91830.59    99427.01   1627.19 o
  -3   1  10       87.86       48.09     70.14 o
  -2   1  10     2854.22     3309.95    105.56 o
  -1   1  10     6122.01     5678.44    156.21 o
   0   1  10     3559.71     3505.10    122.18 o
   1   1  10      771.65      744.81     67.31 o
   2   1  10    87474.18    90825.79   1322.23 o
   3   1  10       21.85       77.35     36.63 o
   4   1  10     9488.41     9423.67    178.91 o
   5   1  10      220.75      152.32     63.98 o
   6   1  10     1972.00     1999.17    132.81 o
   7   1  10       44.80       51.30     82.40 o
  -8   2  10    10188.90     9487.93    800.62 o
  -7   2  10      767.34      702.79     87.04 o
  -6   2  10     1018.60     1121.03     93.34 o
  -5   2  10     1818.77     1619.73     95.37 o
  -4   2  10    12435.37    13784.96    680.32 o
  -3   2  10      389.80      480.58     62.98 o
  -2   2  10     1080.92     1376.79     82.41 o
  -1   2  10      585.92      628.98     69.31 o
   0   2  10     1931.65     1961.34     97.25 o
   1   2  10      284.86      256.07     41.90 o
   2   2  10      775.54     1126.97    105.35 o
   3   2  10     7866.07     6901.14    159.65 o
   4   2  10     5389.82     5458.82    140.26 o
   5   2  10      182.19      196.93     78.20 o
   6   2  10    20462.25    20958.81    500.93 o
   7   2  10      856.70      981.60    127.09 o
  -7   3  10     2204.44     2088.76    133.03 o
  -6   3  10     4903.07     4762.53    184.03 o
  -5   3  10     1374.83     1438.51    124.73 o
  -4   3  10    43983.48    44608.96    774.88 o
  -3   3  10      386.52      361.60     60.67 o
  -2   3  10      433.16      471.13     48.71 o
  -1   3  10    47449.82    43210.81    726.25 o
   0   3  10     3138.31     3079.74    166.57 o
   1   3  10     1414.64     1156.79     85.68 o
   2   3  10    31699.31    30065.84    530.50 o
   3   3  10      593.78      623.71     63.28 o
   4   3  10     4193.83     4154.74    141.11 o
   5   3  10      715.58      870.87    102.43 o
   6   3  10      105.79      223.26     88.44 o
   7   3  10       89.73        0.00     88.88 o
  -7   4  10     1672.10     1779.70    218.46 o
  -6   4  10      656.14      548.08     97.53 o
  -5   4  10     5431.75     4827.51    193.10 o
  -4   4  10     4142.88     4238.56    244.48 o
  -3   4  10     1647.31     1714.94    138.02 o
  -2   4  10      874.94      932.41     68.03 o
  -1   4  10     1144.42     1296.22     90.76 o
   0   4  10      708.45      734.65    100.23 o
   1   4  10      262.01      169.20     65.83 o
   2   4  10      741.19      838.90     83.78 o
   3   4  10    16562.48    15041.45    285.41 o
   4   4  10     3571.75     3170.48    219.26 o
   5   4  10       91.20      154.16     72.45 o
   6   4  10     7236.36     6880.40    303.58 o
   7   4  10     3461.98     3418.36    233.28 o
  -7   5  10     2763.67     2860.44    179.28 o
  -6   5  10      776.57      742.61    141.86 o
  -5   5  10     2577.08     2679.42    219.55 o
  -4   5  10    12150.92    11228.89    316.81 o
  -3   5  10      189.12      145.48     63.80 o
  -2   5  10     1099.19     1041.04     90.33 o
  -1   5  10    51299.92    50949.59    792.56 o
   0   5  10     1946.17     1764.91     95.00 o
   1   5  10     3089.42     3096.00    132.26 o
   2   5  10     9406.95     8758.56    227.32 o
   3   5  10     1508.17     1470.35     91.04 o
   4   5  10      636.22      685.88     90.28 o
   5   5  10     1300.95     1442.55    123.02 o
   6   5  10      113.60      250.74    115.42 o
  -6   6  10        1.62       92.61     93.90 o
  -5   6  10     1531.02     1724.11    150.51 o
  -4   6  10     1289.26     1573.92    160.05 o
  -3   6  10      992.93      870.09     99.71 o
  -2   6  10      130.92      198.57     63.64 o
  -1   6  10     1913.40     2365.45    109.82 o
   0   6  10      254.36      193.70     53.75 o
   1   6  10      225.86      265.74     65.66 o
   2   6  10      259.73      438.48     89.06 o
   3   6  10    15804.77    15396.75    350.68 o
   4   6  10      497.61      597.04    102.45 o
   5   6  10     1322.90     1534.69    204.17 o
   6   6  10     1689.07     1353.44    175.75 o
  -5   7  10     3238.87     3459.03    206.96 o
  -4   7  10      454.01      582.58    117.47 o
  -3   7  10       19.69        0.00     73.09 o
  -2   7  10      312.83      317.95     93.57 o
  -1   7  10    34272.52    34735.01    549.54 o
   0   7  10      375.90      396.07     78.85 o
   1   7  10     1276.59     1689.67    112.68 o
   2   7  10      331.87      457.40     82.00 o
   3   7  10     1443.20     1248.85    133.96 o
   4   7  10       14.20        0.00     88.90 o
   5   7  10     1140.28     1441.77    146.62 o
  -4   8  10       12.07      525.22    178.86 o
  -3   8  10      281.35      328.57    115.62 o
  -2   8  10        8.63        0.00    106.61 o
  -1   8  10      693.90      908.96    127.59 o
   0   8  10        4.17       45.06     72.75 o
   1   8  10        4.61        0.00     88.55 o
   2   8  10       30.85      157.74     99.11 o
   3   8  10    10637.47    10260.67    415.92 o
   4   8  10        3.52      128.66     84.73 o
  -2   9  10        0.48       64.75    143.24 o
  -1   9  10    18291.96    18509.70    499.89 o
   0   9  10       33.56      283.12    116.55 o
   1   9  10        2.67       35.95    102.15 o
   2   9  10      430.78      649.52    193.71 o
  -7   0  11    24889.13    23762.33   1223.99 o
  -5   0  11     1360.42     1537.23    135.96 o
  -3   0  11        8.89       18.32    146.67 o
  -1   0  11   204254.73   231191.41   5784.15 o
   1   0  11    29167.48    29294.99    802.52 o
   3   0  11    10958.83    10957.43    258.44 o
   5   0  11    17768.85    15693.77    885.29 o
   7   0  11     2580.05     2732.45    253.45 o
  -8   1  11      302.67        0.00    204.12 o
  -7   1  11      344.70      398.19     90.84 o
  -6   1  11      146.14      156.09     57.67 o
  -5   1  11      647.58      703.98     60.85 o
  -4   1  11      702.72      700.82     74.70 o
  -3   1  11     1092.49     1227.70     81.76 o
  -2   1  11      314.17      408.01     58.16 o
  -1   1  11    29241.20    30322.47    582.81 o
   0   1  11     2282.25     2252.03    102.44 o
   1   1  11     1084.74     1098.76     79.53 o
   2   1  11      519.16      434.30     48.91 o
   3   1  11    57880.57    58967.92    766.89 o
   4   1  11      130.33      109.56     46.16 o
   5   1  11       43.60       34.15     80.28 o
   6   1  11      336.01      363.21     88.15 o
   7   1  11     1289.21     1453.73    213.80 o
  -8   2  11      173.36       74.39     76.93 o
  -7   2  11    16693.21    16020.40    563.12 o
  -6   2  11      100.25        9.86     60.94 o
  -5   2  11      303.10      413.70     74.12 o
  -4   2  11    15309.75    14384.23    338.69 o
  -3   2  11      345.87      352.72     57.50 o
  -2   2  11     1623.09     1523.43    132.53 o
  -1   2  11   103145.23   104226.23   1856.82 o
   0   2  11      120.29      156.72     55.66 o
   1   2  11    20050.32    19429.29    356.11 o
   2   2  11     4566.01     3920.71    103.93 o
   3   2  11     7817.32     8294.04    311.70 o
   4   2  11      127.84       77.48     47.44 o
   5   2  11     7539.85     7914.11    275.64 o
   6   2  11     1394.68     1550.09    167.56 o
   7   2  11     2916.92     3294.47    190.45 o
  -7   3  11        5.04      121.05     78.47 o
  -6   3  11      506.30      450.72     86.57 o
  -5   3  11       41.60        0.00     64.60 o
  -4   3  11     2428.14     2527.96    132.39 o
  -3   3  11     1098.42     1164.69     86.19 o
  -2   3  11      735.88      658.85     56.26 o
  -1   3  11    23597.40    24590.21   1124.06 o
   0   3  11    13956.52    12353.57    293.45 o
   1   3  11       14.55        0.00     49.25 o
   2   3  11     2151.54     2142.34     94.61 o
   3   3  11    33579.21    32211.08    515.37 o
   4   3  11      670.87      646.13     71.97 o
   5   3  11      731.97      782.37     69.34 o
   6   3  11     4629.93     4381.85    203.91 o
   7   3  11      281.19      162.37     98.15 o
  -7   4  11     6196.33     5754.60    258.07 o
  -6   4  11       54.77       44.84     93.26 o
  -5   4  11      767.07      733.12     99.48 o
  -4   4  11    32965.76    32385.80    677.40 o
  -3   4  11     1218.77     1170.59     90.77 o
  -2   4  11     1942.63     1937.42     89.16 o
  -1   4  11    33801.56    32673.61    576.73 o
   0   4  11      656.57      713.89     83.64 o
   1   4  11     5518.93     4989.04    175.24 o
   2   4  11     9220.60     8492.71    208.45 o
   3   4  11     1941.34     2046.84    102.59 o
   4   4  11       95.20      113.67     71.05 o
   5   4  11     2362.63     2496.90    141.08 o
   6   4  11     2578.40     2624.42    196.14 o
   7   4  11     2116.13     1738.71    184.21 o
  -6   5  11      793.50      879.34    118.47 o
  -5   5  11        9.98        0.00     77.11 o
  -4   5  11     6034.82     6408.60    423.88 o
  -3   5  11      286.41      255.76     70.44 o
  -2   5  11     2420.27     2469.01    112.24 o
  -1   5  11     5560.65     5190.35    146.34 o
   0   5  11    18639.29    17702.54    413.05 o
   1   5  11      300.40      323.19     76.94 o
   2   5  11     5285.44     5976.00    268.49 o
   3   5  11     9678.26     8660.80    207.60 o
   4   5  11     1322.31     1483.86    119.61 o
   5   5  11        5.68        8.41     76.46 o
   6   5  11     3750.69     3883.97    242.71 o
  -6   6  11      677.24      800.96    128.11 o
  -5   6  11       73.43       48.77     92.58 o
  -4   6  11    40411.89    41421.77    787.88 o
  -3   6  11      357.08      400.03     85.25 o
  -2   6  11     2003.95     2184.90    116.39 o
  -1   6  11     5295.24     5063.66    156.64 o
   0   6  11      428.45      565.36     86.69 o
   1   6  11      408.46      295.35     70.23 o
   2   6  11     5478.46     5913.28    198.15 o
   3   6  11       75.91      233.66     69.02 o
   4   6  11      195.45      327.96     97.71 o
   5   6  11      495.53      580.83    108.26 o
   6   6  11     3935.51     4233.92    267.33 o
  -5   7  11        4.42       15.29    105.42 o
  -4   7  11     5188.71     6018.41    224.47 o
  -3   7  11       11.97        8.44     78.09 o
  -2   7  11     1792.94     1915.26    141.31 o
  -1   7  11      369.37      619.98    126.36 o
   0   7  11    14565.01    13909.49    307.80 o
   1   7  11       63.33       67.57     67.61 o
   2   7  11     5261.84     5735.57    189.15 o
   3   7  11      498.15      572.07     94.31 o
   4   7  11     2530.68     3283.95    207.93 o
   5   7  11       11.26       93.41     98.37 o
  -4   8  11    22188.03    22809.43    679.80 o
  -3   8  11       20.46        0.00    123.55 o
  -2   8  11      515.41      643.43    145.08 o
  -1   8  11       90.64      820.42    225.09 o
   0   8  11     1686.78     1741.69    126.38 o
   1   8  11       91.60      110.45     95.41 o
   2   8  11     4085.90     4503.01    224.51 o
   3   8  11       57.23      369.11     96.02 o
  -2   9  11      342.77      215.25    155.42 o
  -1   9  11      351.98      798.61    161.70 o
   0   9  11     7496.97     7897.54    303.71 o
   1   9  11        1.23       32.56    103.81 o
  -8   0  12        3.04        0.00    186.36 o
  -6   0  12      274.16      406.03    105.87 o
  -4   0  12    51879.73    53788.08   1450.24 o
  -2   0  12    13593.61    15784.29    485.61 o
   0   0  12    68152.42    71682.39   1501.27 o
   2   0  12     2070.71     2138.19    139.75 o
   4   0  12     3901.52     3836.90    169.99 o
   6   0  12     4603.88     5611.22    309.93 o
  -8   1  12     3945.14     3215.71    453.23 o
  -7   1  12      615.91      524.31    119.39 o
  -6   1  12       19.39       36.02     58.41 o
  -5   1  12        0.27       15.20     45.33 o
  -4   1  12    15813.49    16883.72    380.08 o
  -3   1  12      119.16      168.07     55.06 o
  -2   1  12    21196.10    21833.98    449.63 o
  -1   1  12      476.03      460.22     58.67 o
   0   1  12    46380.45    47321.30    883.35 o
   1   1  12      388.01      374.72     74.29 o
   2   1  12     4891.37     4767.65    123.57 o
   3   1  12     2405.40     2156.29     96.34 o
   4   1  12     1479.90     1585.59     82.29 o
   5   1  12      109.18      226.83     76.09 o
   6   1  12     9655.65     9795.95    296.33 o
   7   1  12      185.04      161.75     90.00 o
  -7   2  12      866.81      718.07     97.58 o
  -6   2  12      110.61      169.97     92.39 o
  -5   2  12        0.50        0.00     57.58 o
  -4   2  12    34339.08    36013.25    899.87 o
  -3   2  12     2434.06     2648.60    136.49 o
  -2   2  12     3309.68     3434.32    153.79 o
  -1   2  12     9226.14     8698.65    226.78 o
   0   2  12    72439.63    73982.80   1404.08 o
   1   2  12     2230.78     2149.06    108.37 o
   2   2  12     3437.88     3523.49    144.06 o
   3   2  12     5075.62     4630.10    122.77 o
   4   2  12     1696.09     1560.49     96.98 o
   5   2  12       20.05        0.00     47.15 o
   6   2  12     3577.99     4034.43    350.88 o
   7   2  12      214.20       61.99    107.86 o
  -7   3  12     4917.44     4894.82    203.63 o
  -6   3  12      196.07      303.67     90.68 o
  -5   3  12      478.68      388.60     80.77 o
  -4   3  12    15888.34    15866.99    335.09 o
  -3   3  12     1262.72     1260.77     95.62 o
  -2   3  12     9443.89     8950.59    175.46 o
  -1   3  12     1942.84     1967.75    159.43 o
   0   3  12    25129.66    24427.04    505.42 o
   1   3  12     2985.75     2661.79    124.55 o
   2   3  12     2389.12     2401.91    100.86 o
   3   3  12    14288.48    13381.52    251.43 o
   4   3  12      834.65      797.16     79.54 o
   5   3  12     1920.98     1813.86     93.41 o
   6   3  12    10347.88    10165.60    314.99 o
   7   3  12      548.19      513.05    117.37 o
  -7   4  12     2112.99     2364.69    159.88 o
  -6   4  12      114.83        0.00     77.07 o
  -5   4  12       23.48        0.00     70.05 o
  -4   4  12    13237.18    12599.43    332.82 o
  -3   4  12     8310.63     8074.48    288.72 o
  -2   4  12      771.75      708.31     64.40 o
  -1   4  12    20792.10    19627.44    377.45 o
   0   4  12    29958.62    27006.20    562.49 o
   1   4  12     4971.68     4655.72    171.71 o
   2   4  12     1628.83     1651.03    104.15 o
   3   4  12    12083.17    11601.22    262.51 o
   4   4  12     1017.07     1206.99    109.81 o
   5   4  12       26.91       13.38     73.09 o
   6   4  12     1537.54     1626.52    168.35 o
   7   4  12      621.18      623.90    147.39 o
  -6   5  12       13.31        0.00     87.76 o
  -5   5  12       48.39        0.00     80.07 o
  -4   5  12     2162.46     2209.62    148.47 o
  -3   5  12      727.49      805.71     92.04 o
  -2   5  12     1961.99     1866.74     97.11 o
  -1   5  12     2323.57     2572.73    105.27 o
   0   5  12     4366.75     4049.81    172.62 o
   1   5  12     1330.56     1324.31    111.57 o
   2   5  12      177.47      224.60     65.34 o
   3   5  12    21553.04    20884.75    561.29 o
   4   5  12      632.53      605.41    108.29 o
   5   5  12      929.73     1021.67    116.62 o
   6   5  12     1527.17     1446.43    166.57 o
  -6   6  12        0.43        0.00     97.52 o
  -5   6  12      135.54        8.82    112.61 o
  -4   6  12     2860.16     2726.61    154.95 o
  -3   6  12     7823.82     8022.17    238.44 o
  -2   6  12      318.51      241.49     67.03 o
  -1   6  12    30815.28    30653.13    586.10 o
   0   6  12     3707.19     3383.90    153.25 o
   1   6  12     5338.73     5442.52    211.78 o
   2   6  12      256.35      214.91     77.42 o
   3   6  12    13896.97    14435.86    306.30 o
   4   6  12      411.39      322.54    110.48 o
   5   6  12       75.21        6.90     88.10 o
  -5   7  12      764.56      618.37    144.65 o
  -4   7  12        4.91      215.57     99.63 o
  -3   7  12        5.69       11.66     83.82 o
  -2   7  12        2.38        0.00    104.16 o
  -1   7  12      595.68      623.15     98.96 o
   0   7  12       60.95       62.41     79.22 o
   1   7  12      356.32      464.22     83.56 o
   2   7  12        6.24        5.67     67.83 o
   3   7  12    12934.36    12575.43    481.39 o
   4   7  12      189.75      239.29    103.82 o
  -4   8  12        0.58      370.55    129.58 o
  -3   8  12     4891.98     4805.63    246.46 o
  -2   8  12        0.09       25.93    115.94 o
  -1   8  12    14887.33    15082.13    491.61 o
   0   8  12       34.22      482.71    102.60 o
   1   8  12     4211.50     4700.51    239.62 o
   2   8  12        1.23       21.85     93.87 o
   3   8  12     7579.09     7531.95    255.42 o
  -1   9  12       11.46       56.36    129.53 o
   0   9  12      280.72      516.60    177.89 o
   1   9  12       71.29      154.03    108.57 o
  -7   0  13     8454.72     8142.12    392.56 o
  -5   0  13     3173.18     3205.34    212.25 o
  -3   0  13    40379.35    42564.08   1165.54 o
  -1   0  13     2309.83     2588.37    147.31 o
   1   0  13     5260.00     5617.09    241.85 o
   3   0  13    93502.10    95197.33   1717.03 o
   5   0  13    14529.65    14536.49    392.70 o
   7   0  13      564.23      449.81    151.31 o
  -7   1  13    17033.65    16307.44    435.78 o
  -6   1  13       31.70       50.60     63.52 o
  -5   1  13     1358.24     1535.76    104.15 o
  -4   1  13     1281.48     1087.95    128.44 o
  -3   1  13    19371.18    20620.44    442.91 o
  -2   1  13      276.78      224.43     53.05 o
  -1   1  13     3450.71     3433.28    126.40 o
   0   1  13      311.42      310.72     65.55 o
   1   1  13     3502.67     3725.91    160.05 o
   2   1  13        1.01        0.00     38.43 o
   3   1  13      103.34      285.49     62.88 o
   4   1  13      119.05       21.97     48.61 o
   5   1  13     1216.06     1720.52    134.45 o
   6   1  13       16.68        0.00     75.79 o
   7   1  13     8528.68     8930.77    298.69 o
  -7   2  13     5468.04     5861.21    241.70 o
  -6   2  13      492.27      413.63     83.26 o
  -5   2  13     2784.46     2948.39    143.32 o
  -4   2  13      686.50      602.36     90.34 o
  -3   2  13    29323.60    30750.88    648.02 o
  -2   2  13      499.13      459.33     59.20 o
  -1   2  13      154.51      400.22     68.67 o
   0   2  13    23370.06    21104.56    445.42 o
   1   2  13     4714.18     4779.77    174.54 o
   2   2  13     1447.55     1443.22     65.19 o
   3   2  13    71008.52    71418.47   1069.25 o
   4   2  13      882.50      844.86     70.36 o
   5   2  13    11182.93    10844.01    229.57 o
   6   2  13     2367.07     1882.92    243.61 o
   7   2  13     1097.16     1178.90    158.31 o
  -7   3  13    11522.92    10879.17    449.69 o
  -6   3  13        1.24       31.42     73.97 o
  -5   3  13      118.12       61.74     68.10 o
  -4   3  13    14184.30    12687.86    290.19 o
  -3   3  13     6734.50     6958.59    234.04 o
  -2   3  13     2378.96     2323.17    106.22 o
  -1   3  13     4513.63     4635.92    200.51 o
   0   3  13      827.51      792.99     86.48 o
   1   3  13     3946.93     3990.93    154.93 o
   2   3  13        2.73        0.00     43.20 o
   3   3  13      156.67      396.69     55.14 o
   4   3  13      572.76      482.72     90.34 o
   5   3  13        0.71        0.00     53.41 o
   6   3  13      119.04       98.41     92.05 o
   7   3  13     3103.51     3292.04    240.94 o
  -7   4  13     1734.82     1955.82    155.23 o
  -6   4  13      839.81      850.46    111.27 o
  -5   4  13      715.64      539.76     96.37 o
  -4   4  13     1466.60     1561.24    170.34 o
  -3   4  13    11149.54    10844.99    302.74 o
  -2   4  13      704.91      811.98     64.53 o
  -1   4  13        2.69      189.63     66.48 o
   0   4  13    54174.36    50899.54    977.75 o
   1   4  13     2755.57     2883.45    200.45 o
   2   4  13     2633.35     2432.78    111.46 o
   3   4  13    26757.46    23835.34    455.12 o
   4   4  13     3265.82     3266.07    172.92 o
   5   4  13     3862.49     3702.16    215.79 o
   6   4  13     5566.38     4984.16    262.37 o
  -6   5  13      411.79      555.18    113.26 o
  -5   5  13      204.24      334.75     96.48 o
  -4   5  13    13649.64    13759.19    370.09 o
  -3   5  13     2731.23     3036.24    144.51 o
  -2   5  13     3362.46     3712.54    129.99 o
  -1   5  13     1143.95     1037.51     74.29 o
   0   5  13     3119.04     3237.19    159.97 o
   1   5  13      660.66      651.14     92.64 o
   2   5  13       61.28       34.40     59.03 o
   3   5  13        2.43      176.06     65.73 o
   4   5  13      883.42     1026.95    125.99 o
   5   5  13       48.60       10.62    108.19 o
   6   5  13        3.91        4.32    108.26 o
  -5   6  13        6.56        0.00     85.03 o
  -4   6  13      834.90     1231.62    122.43 o
  -3   6  13     1235.91     1236.67    112.76 o
  -2   6  13      100.76       90.17     62.29 o
  -1   6  13      517.90      415.86     93.86 o
   0   6  13    39576.01    39117.02    721.42 o
   1   6  13     1098.11     1168.71    119.88 o
   2   6  13     2320.84     2732.95    159.35 o
   3   6  13     3587.78     3752.39    287.41 o
   4   6  13     5959.59     6079.31    348.68 o
   5   6  13      458.34      327.51    105.16 o
  -5   7  13      100.07      201.09    121.98 o
  -4   7  13     7559.26     7951.58    341.23 o
  -3   7  13      305.48      516.91    102.59 o
  -2   7  13     1094.51     1269.69    162.31 o
  -1   7  13       55.83       40.85     78.00 o
   0   7  13     3116.03     3215.53    162.10 o
   1   7  13       37.37        0.00     76.71 o
   2   7  13       19.91        0.00     81.05 o
   3   7  13        0.19       87.44    114.25 o
   4   7  13     1043.96     1108.56    151.47 o
  -3   8  13       47.26      217.20    112.11 o
  -2   8  13      179.39      249.39    127.91 o
  -1   8  13      100.60       26.62    112.82 o
   0   8  13    24184.44    24029.23    584.24 o
   1   8  13       17.42      170.07    101.36 o
   2   8  13      210.07       47.30    121.96 o
   3   8  13       76.94      441.26    113.65 o
   0   9  13      991.35      889.10    173.44 o
  -6   0  14      581.63      578.30    123.21 o
  -4   0  14    36488.66    36834.79   1042.64 o
  -2   0  14      920.68      869.02    105.92 o
   0   0  14    11042.36    11272.43    296.90 o
   2   0  14     2792.46     2794.04    145.89 o
   4   0  14    34824.34    36426.15    837.83 o
   6   0  14     2298.97     2057.52    206.89 o
  -7   1  14        5.57        0.00     77.34 o
  -6   1  14     7969.83     8154.03    246.41 o
  -5   1  14      488.13      399.61     78.13 o
  -4   1  14     1808.71     2095.04    119.64 o
  -3   1  14     3792.77     3681.79    146.85 o
  -2   1  14      665.21      887.02     76.74 o
  -1   1  14      551.07      756.63    122.12 o
   0   1  14   106763.26   111641.39   1997.69 o
   1   1  14       33.79       47.05     52.82 o
   2   1  14    18429.04    18453.01    325.04 o
   3   1  14     1380.04     1295.46     71.62 o
   4   1  14       48.07       87.78     54.48 o
   5   1  14      657.46      553.19     68.06 o
   6   1  14     3738.59     4011.18    220.97 o
   7   1  14       94.09      165.57    114.83 o
  -7   2  14     3806.48     3570.87    188.55 o
  -6   2  14      588.23      761.23    106.27 o
  -5   2  14      416.28      421.17     99.09 o
  -4   2  14    19313.86    18892.10    638.38 o
  -3   2  14        0.22       74.93     60.88 o
  -2   2  14     2019.48     2092.45     97.85 o
  -1   2  14     1254.14     1196.28    147.75 o
   0   2  14    12322.13    14182.69    548.49 o
   1   2  14     1700.41     1195.66    145.67 o
   2   2  14     1814.97     2172.58    110.09 o
   3   2  14     2388.65     2297.26    118.67 o
   4   2  14    22873.31    23398.34    408.86 o
   5   2  14     1413.02     1313.92     92.20 o
   6   2  14      579.55      692.42    152.73 o
   7   2  14     1670.01     1700.00    213.81 o
  -7   3  14       70.76      167.83     87.48 o
  -6   3  14     1890.38     1849.45    134.65 o
  -5   3  14      784.39      570.90     91.99 o
  -4   3  14     5695.52     5795.99    203.28 o
  -3   3  14    18395.44    17771.19    459.92 o
  -2   3  14      289.38      258.15     59.48 o
  -1   3  14      801.24      777.69    103.28 o
   0   3  14    38693.10    36480.31    724.13 o
   1   3  14     1311.52     1315.64     72.97 o
   2   3  14     8859.33     8363.42    201.70 o
   3   3  14     9503.78     8504.85    186.35 o
   4   3  14      394.94      502.14     74.49 o
   5   3  14     2391.31     2284.88    108.55 o
   6   3  14      737.30      679.19    113.01 o
   7   3  14      294.02      276.52    109.04 o
  -7   4  14     8790.36     8411.50    287.74 o
  -6   4  14      611.97      542.06    105.03 o
  -5   4  14      716.82      718.49    103.89 o
  -4   4  14     7306.40     7050.92    240.63 o
  -3   4  14        5.24       86.96     68.06 o
  -2   4  14      430.37      442.87     65.20 o
  -1   4  14     2754.20     2571.43    136.57 o
   0   4  14     5367.21     5795.97    202.68 o
   1   4  14     3747.59     3373.00    155.71 o
   2   4  14      842.79     1043.26     89.24 o
   3   4  14     5732.38     5369.47    265.38 o
   4   4  14    10030.59     9789.81    315.19 o
   5   4  14     3659.72     3479.37    172.80 o
   6   4  14      253.56      332.51    122.85 o
  -6   5  14      783.12      858.63    215.41 o
  -5   5  14     3111.52     3036.52    175.32 o
  -4   5  14     1356.42     1365.87    129.56 o
  -3   5  14    27117.64    27507.76    538.42 o
  -2   5  14      252.94      386.85     67.03 o
  -1   5  14     1498.48     1563.62    139.20 o
   0   5  14    12175.17    11009.16    307.55 o
   1   5  14     2095.48     2063.06    150.48 o
   2   5  14     1355.52     1066.23     90.88 o
   3   5  14     9546.93     9428.46    244.16 o
   4   5  14      290.87      342.73    102.63 o
   5   5  14     4738.95     4883.44    210.27 o
   6   5  14      321.47      314.54    164.31 o
  -5   6  14      997.74     1067.81    136.45 o
  -4   6  14     1410.36     1358.98    127.44 o
  -3   6  14        6.78      142.92     79.95 o
  -2   6  14        0.27        0.00     69.49 o
  -1   6  14      526.78      466.14     90.04 o
   0   6  14      469.41      447.37     91.12 o
   1   6  14     4666.10     4330.85    197.78 o
   2   6  14      170.67      171.54     72.90 o
   3   6  14     5290.78     5544.69    249.86 o
   4   6  14     1961.71     2006.11    222.30 o
   5   6  14     5091.53     5465.28    274.89 o
  -4   7  14      141.69      214.24    119.44 o
  -3   7  14    24460.49    24901.65    604.19 o
  -2   7  14       65.11        0.00    104.97 o
  -1   7  14      972.65      912.59    112.83 o
   0   7  14      555.84      645.64    101.82 o
   1   7  14     2618.60     2823.48    155.72 o
   2   7  14        7.29        2.25    142.89 o
   3   7  14     6931.02     6946.18    299.26 o
   4   7  14       74.20       90.78    131.15 o
  -3   8  14      211.05      246.10    118.61 o
  -2   8  14       14.72        0.00    116.31 o
  -1   8  14     1006.95     1000.75    161.18 o
   0   8  14       11.76      186.98    102.23 o
   1   8  14     4235.51     4048.69    253.00 o
   2   8  14        0.00        0.00    106.30 o
   3   8  14     4022.24     4019.33    347.84 o
  -7   0  15    11062.70    10428.43    421.62 o
  -5   0  15      112.08       19.27     92.86 o
  -3   0  15    61580.78    64695.63   1726.70 o
  -1   0  15     1411.35     1285.54    113.25 o
   1   0  15     4966.98     5153.30    242.63 o
   3   0  15     7496.17     7737.81    259.22 o
   5   0  15     1256.56     1190.32    120.39 o
   7   0  15     6847.68     6854.16    385.50 o
  -7   1  15     4619.91     4335.83    203.35 o
  -6   1  15       35.50        0.00     71.68 o
  -5   1  15     9396.30     9512.79    510.25 o
  -4   1  15       37.37      103.49     62.93 o
  -3   1  15    27436.79    29460.82    605.08 o
  -2   1  15        0.06        0.00     45.05 o
  -1   1  15     7480.74     8251.75    217.95 o
   0   1  15     1706.45     2123.96     94.51 o
   1   1  15    20530.63    20098.46    437.52 o
   2   1  15      568.90      549.86     64.44 o
   3   1  15     6218.66     6450.70    149.77 o
   4   1  15      943.73      880.99     77.37 o
   5   1  15    11114.57    10764.20    235.72 o
   6   1  15       19.08       18.70     85.73 o
   7   1  15     3099.24     3168.18    230.02 o
  -7   2  15     8105.06     7396.69    273.75 o
  -6   2  15     4153.17     3921.16    240.90 o
  -5   2  15      227.16      281.46     88.33 o
  -4   2  15      215.54      161.05     68.55 o
  -3   2  15    56058.61    56387.09   1072.33 o
  -2   2  15        4.77        0.00     44.86 o
  -1   2  15      193.56      292.17     58.97 o
   0   2  15     6981.30     6204.71    198.85 o
   1   2  15     4417.26     4379.43    164.70 o
   2   2  15     1198.98     1156.07     76.17 o
   3   2  15     3340.04     3895.12    135.43 o
   4   2  15     3125.40     3117.75    171.28 o
   5   2  15      741.71      837.19     84.75 o
   6   2  15      475.04      259.48    136.01 o
   7   2  15     7538.44     8026.33    350.36 o
  -7   3  15     2792.22     3044.70    187.31 o
  -6   3  15       15.58        0.00     81.87 o
  -5   3  15     1697.53     1767.39    139.73 o
  -4   3  15       19.61        0.00    112.51 o
  -3   3  15    10735.50    11647.83    579.33 o
  -2   3  15      394.55      367.84     66.24 o
  -1   3  15      231.01      304.41     71.59 o
   0   3  15     4904.18     4801.31    178.60 o
   1   3  15    18985.61    17848.46    531.55 o
   2   3  15     3797.63     3494.46    124.08 o
   3   3  15     3738.83     4165.65    192.41 o
   4   3  15     7170.91     6739.36    223.69 o
   5   3  15     4468.19     4397.08    179.09 o
   6   3  15      292.57      347.10    102.23 o
  -6   4  15    11328.88    11121.96    333.31 o
  -5   4  15       74.12       42.07     78.13 o
  -4   4  15      885.65     1081.04    126.71 o
  -3   4  15    22889.37    21862.31    443.33 o
  -2   4  15       38.45        0.00     47.95 o
  -1   4  15        2.36        0.00     81.13 o
   0   4  15    13526.44    12533.30    494.10 o
   1   4  15      902.21     1006.38    101.67 o
   2   4  15     2026.81     2019.79    140.19 o
   3   4  15      930.45     1121.58    119.87 o
   4   4  15     6845.46     6632.36    347.77 o
   5   4  15      551.98      471.77    113.08 o
   6   4  15     1207.89     1064.01    200.04 o
  -6   5  15      132.61      140.05     99.96 o
  -5   5  15      807.57      615.85    116.43 o
  -4   5  15        5.63       99.94     80.98 o
  -3   5  15     3009.52     3320.33    155.25 o
  -2   5  15      379.46      358.47     79.56 o
  -1   5  15      384.07      325.41     76.89 o
   0   5  15    12876.76    12218.93    371.18 o
   1   5  15     4892.44     4456.03    192.16 o
   2   5  15     4508.99     4695.52    164.16 o
   3   5  15      825.33      636.68    101.65 o
   4   5  15    10141.21     9900.57    421.91 o
   5   5  15     2061.99     1982.86    172.87 o
   6   5  15      267.49      213.46    155.94 o
  -5   6  15       76.25        0.00     93.12 o
  -4   6  15     4766.15     4789.77    219.11 o
  -3   6  15     2391.15     2640.00    148.21 o
  -2   6  15      210.54      191.32     80.12 o
  -1   6  15       23.19        0.00     68.64 o
   0   6  15    12890.18    12977.29    361.84 o
   1   6  15        6.91        0.00     80.86 o
   2   6  15     1171.99     1113.90    137.00 o
   3   6  15      106.06      114.18    121.18 o
   4   6  15     7303.79     7323.87    370.42 o
   5   6  15      310.99      404.00    130.90 o
  -4   7  15       74.42       68.96    116.07 o
  -3   7  15      215.21      373.00    114.18 o
  -2   7  15       72.19        0.00    102.45 o
  -1   7  15       43.90        0.00     89.51 o
   0   7  15    11725.48    12336.56    323.09 o
   1   7  15      302.36      470.24     94.98 o
   2   7  15     4540.72     4523.19    240.82 o
   3   7  15       73.13       55.61    134.60 o
   4   7  15     8294.17     7604.79    396.31 o
  -3   8  15      107.23      723.60    141.69 o
  -2   8  15      902.05      629.82    154.88 o
  -1   8  15       18.12        1.94    119.47 o
   0   8  15     6340.07     6286.75    309.28 o
   1   8  15       48.52        0.00    106.38 o
   2   8  15      267.49      255.91    183.72 o
  -6   0  16    24659.21    23274.23    820.84 o
  -4   0  16      628.46      816.76    128.28 o
  -2   0  16    10600.86    11299.37    393.08 o
   0   0  16    51461.45    53859.37   1162.94 o
   2   0  16    10453.67    10994.25    325.59 o
   4   0  16      879.52     1095.62    121.80 o
   6   0  16       15.99        0.00    192.41 o
  -7   1  16       51.87       70.44     86.24 o
  -6   1  16    15273.68    14970.92    382.14 o
  -5   1  16       42.71       31.99     82.22 o
  -4   1  16     1642.65     1693.86    114.32 o
  -3   1  16      677.98      687.64     84.71 o
  -2   1  16     2527.90     2857.37    125.88 o
  -1   1  16      340.69      302.76     84.79 o
   0   1  16     5506.39     5627.98    264.70 o
   1   1  16     1479.12     1354.24    101.23 o
   2   1  16        5.75        0.00     54.41 o
   3   1  16      454.72      421.87     56.82 o
   4   1  16    33745.83    33547.05    562.03 o
   5   1  16      108.36      166.84     62.00 o
   6   1  16    10392.23    10092.04    319.73 o
   7   1  16      372.26      310.11    135.34 o
  -7   2  16       42.42       24.41     80.29 o
  -6   2  16    21419.77    20380.11    542.96 o
  -5   2  16      114.54      129.51     87.46 o
  -4   2  16      354.84      206.18     93.96 o
  -3   2  16    12194.74    10916.28    289.46 o
  -2   2  16     7401.77     7380.39    243.99 o
  -1   2  16      582.89      657.27     69.50 o
   0   2  16    47597.36    47943.92    922.74 o
   1   2  16     1892.87     1867.17    116.91 o
   2   2  16     7671.84     8083.74    200.15 o
   3   2  16      326.83      432.79     68.31 o
   4   2  16     1349.34     1610.46    105.20 o
   5   2  16        3.67       24.28     65.23 o
   6   2  16      232.18      293.31    114.05 o
  -7   3  16      674.94      667.32    120.50 o
  -6   3  16    10069.86     9853.44    338.68 o
  -5   3  16       78.61      106.11     85.52 o
  -4   3  16     1055.53     1021.31    118.88 o
  -3   3  16     4548.23     4469.10    205.75 o
  -2   3  16     2688.25     2751.75    123.59 o
  -1   3  16     5456.58     5016.43    199.97 o
   0   3  16     8780.40     8632.11    280.33 o
   1   3  16    12324.69    10920.79    293.32 o
   2   3  16       44.14      143.39     68.55 o
   3   3  16     2725.53     2377.14    108.78 o
   4   3  16    22509.61    21635.70    605.73 o
   5   3  16      459.92      484.01     92.72 o
   6   3  16     5623.60     5500.86    354.52 o
  -6   4  16     9619.99     9042.98    557.14 o
  -5   4  16      212.87      162.54     89.57 o
  -4   4  16      110.16        5.51     84.72 o
  -3   4  16    31540.03    29795.00    643.33 o
  -2   4  16     3185.22     3227.79    127.65 o
  -1   4  16     1153.60     1081.85    107.77 o
   0   4  16    18500.64    17220.96    444.36 o
   1   4  16     5456.77     5476.79    212.95 o
   2   4  16     2990.83     2872.29    121.25 o
   3   4  16      738.42      750.57     94.15 o
   4   4  16      685.42      740.36    147.65 o
   5   4  16       10.61       27.92    112.61 o
   6   4  16      118.19       81.82     96.43 o
  -6   5  16     2266.15     2414.38    250.87 o
  -5   5  16      696.80      651.59    117.33 o
  -4   5  16       77.00       11.26     76.30 o
  -3   5  16     6389.82     7266.97    223.66 o
  -2   5  16      166.06      150.44     65.63 o
  -1   5  16     2352.41     2226.33    145.70 o
   0   5  16      469.12      569.69    101.90 o
   1   5  16    13108.09    12408.52    359.61 o
   2   5  16      159.19      167.32     96.50 o
   3   5  16     3192.78     3031.45    166.17 o
   4   5  16     4826.49     3898.64    294.09 o
   5   5  16     1948.75     1947.55    179.36 o
  -5   6  16      404.23      288.78    112.95 o
  -4   6  16      205.20        0.00     92.18 o
  -3   6  16    23590.62    24430.82    583.78 o
  -2   6  16     1100.81     1176.53    154.19 o
  -1   6  16      570.05      828.93    103.05 o
   0   6  16     2327.89     2259.70    193.69 o
   1   6  16     8441.15     8383.60    283.53 o
   2   6  16      428.82      349.87    101.00 o
   3   6  16     1709.10     1493.75    197.78 o
   4   6  16      118.01      391.45    144.66 o
   5   6  16       19.21      112.91    114.20 o
  -4   7  16       22.91        0.00    107.13 o
  -3   7  16     2777.31     3314.70    207.00 o
  -2   7  16       20.84      117.71    118.63 o
  -1   7  16      337.80      536.62    140.08 o
   0   7  16       34.77      135.81     91.88 o
   1   7  16     6304.13     6443.03    229.36 o
   2   7  16      147.60      222.97    187.11 o
   3   7  16     1235.32      926.08    196.36 o
   4   7  16      129.12      189.88    146.25 o
  -2   8  16        1.41       68.65    181.99 o
  -1   8  16       71.41        0.00    120.34 o
   0   8  16       31.22      280.96    132.66 o
   1   8  16     4794.14     4754.84    288.62 o
   2   8  16        0.21        0.00    120.00 o
  -7   0  17       83.16      146.06    117.41 o
  -5   0  17     6020.55     6083.75    303.13 o
  -3   0  17     1263.96     1385.58    149.55 o
  -1   0  17     2209.34     2697.16    197.89 o
   1   0  17   100006.56   102990.58   2637.20 o
   3   0  17     4743.57     4885.03    180.33 o
   5   0  17      363.27      322.34     95.15 o
   7   0  17     3932.92     4472.65    320.43 o
  -7   1  17       13.80      169.52     97.61 o
  -6   1  17     1358.35     1314.62    121.92 o
  -5   1  17     2446.25     2530.53    165.32 o
  -4   1  17      250.00      214.18     70.68 o
  -3   1  17    47351.25    49151.41    959.14 o
  -2   1  17      189.72      213.83     89.21 o
  -1   1  17    19728.10    19592.23    425.90 o
   0   1  17      701.98      668.62     66.15 o
   1   1  17       74.93       51.50     64.95 o
   2   1  17      113.62       27.32     61.19 o
   3   1  17     6550.98     6488.79    169.44 o
   4   1  17       38.49       90.89     60.50 o
   5   1  17     2180.64     2451.38    115.78 o
   6   1  17      193.17      109.31     92.21 o
  -7   2  17      178.21       62.44    110.85 o
  -6   2  17        0.70        0.00     89.67 o
  -5   2  17     1102.81     1282.23    128.54 o
  -4   2  17      156.05      173.65     86.79 o
  -3   2  17     3620.29     4126.15    540.15 o
  -2   2  17     5365.49     4753.36    156.79 o
  -1   2  17       48.04       21.11     52.05 o
   0   2  17      528.85      661.03     86.29 o
   1   2  17    58895.57    58547.68   1112.48 o
   2   2  17      192.39      129.89     56.45 o
   3   2  17     4549.27     4389.32    150.72 o
   4   2  17     4145.38     3990.26    172.45 o
   5   2  17      923.60     1021.31    109.24 o
   6   2  17      609.77      631.85    137.40 o
  -6   3  17     9112.05     7550.55    294.67 o
  -5   3  17     1796.48     1488.42    188.13 o
  -4   3  17      986.17      819.03    115.92 o
  -3   3  17    23153.81    22278.68    517.73 o
  -2   3  17      933.64     1142.90     96.98 o
  -1   3  17    18282.63    18031.03    371.88 o
   0   3  17     8706.68     7779.65    240.35 o
   1   3  17       46.92      606.31     93.03 o
   2   3  17      886.30      764.47     95.45 o
   3   3  17     5364.34     5000.38    190.31 o
   4   3  17      832.94      945.81    207.72 o
   5   3  17      682.67      861.81    107.20 o
   6   3  17     1046.79     1028.68    143.51 o
  -6   4  17       30.76      232.93    108.68 o
  -5   4  17      186.31      115.06    102.43 o
  -4   4  17      133.55      305.20    101.19 o
  -3   4  17     3139.57     3211.65    173.83 o
  -2   4  17    10824.45    10294.20    263.91 o
  -1   4  17      104.40       79.81     74.27 o
   0   4  17     1892.54     1700.64    128.55 o
   1   4  17    21428.03    19851.10    464.39 o
   2   4  17      925.33      623.34     98.87 o
   3   4  17     1217.16      964.29    121.78 o
   4   4  17    10083.98     9768.03    421.99 o
   5   4  17      763.56      623.45    127.26 o
   6   4  17     1239.69     1249.42    119.17 o
  -5   5  17      944.31     1042.52    155.66 o
  -4   5  17     1742.02     1409.27    223.00 o
  -3   5  17     6902.38     6744.59    251.76 o
  -2   5  17     2868.49     3153.51    138.49 o
  -1   5  17     2623.93     2255.51    152.05 o
   0   5  17     7250.31     7309.09    253.86 o
   1   5  17       49.20      125.94     85.60 o
   2   5  17     1094.34     1381.51    127.37 o
   3   5  17     1141.68     1006.35    169.84 o
   4   5  17      383.41      404.75    314.69 o
   5   5  17      447.75      300.87    126.05 o
  -5   6  17      137.72        0.00    107.87 o
  -4   6  17     1497.71     1633.64    150.33 o
  -3   6  17      417.29      450.86    114.19 o
  -2   6  17    13847.86    13768.64    451.18 o
  -1   6  17       15.51       70.28     78.15 o
   0   6  17      788.65      802.20    119.45 o
   1   6  17     3898.93     3333.07    188.11 o
   2   6  17     1659.27     1573.11    207.68 o
   3   6  17       37.04       97.70    212.82 o
   4   6  17     8685.86     8973.38    428.67 o
  -4   7  17      728.24      521.96    149.07 o
  -3   7  17      332.93      295.83    116.04 o
  -2   7  17     4079.80     4307.13    470.55 o
  -1   7  17       31.18       34.57    113.31 o
   0   7  17     3469.79     3438.38    294.47 o
   1   7  17       42.08      113.89     89.66 o
   2   7  17      158.27      391.18    161.59 o
   3   7  17       25.02        0.00    212.25 o
  -2   8  17     8777.96     8869.37    383.97 o
  -1   8  17       14.86        0.00    115.29 o
   0   8  17     1996.96     2010.48    304.95 o
   1   8  17       35.70      236.35    135.27 o
  -6   0  18    17050.98    16030.82    580.39 o
  -4   0  18    10878.11    11358.30    431.93 o
  -2   0  18    10603.14    12154.80    428.43 o
   0   0  18     4327.15     4588.26    351.55 o
   2   0  18     2290.07     2442.57    263.40 o
   4   0  18    10302.74    10194.81    618.32 o
   6   0  18     6302.84     6042.36    429.61 o
  -7   1  18        5.74       14.24     86.03 o
  -6   1  18     3449.94     3866.70    206.48 o
  -5   1  18      642.22      589.38     95.24 o
  -4   1  18        7.00       37.93     67.65 o
  -3   1  18      163.27      137.04     66.83 o
  -2   1  18    68781.88    71544.65   1341.95 o
  -1   1  18      135.44      298.18     65.51 o
   0   1  18     1226.78     1734.78    152.76 o
   1   1  18     2535.89     2369.63    134.88 o
   2   1  18     3241.93     3338.68    155.06 o
   3   1  18      195.07      180.41     60.01 o
   4   1  18    17864.69    18167.42    353.64 o
   5   1  18       25.06      147.82     68.05 o
   6   1  18      766.62     1097.81    156.15 o
  -7   2  18       75.19       55.34     95.73 o
  -6   2  18    11382.04    11321.67    367.52 o
  -5   2  18       51.37        0.00     83.62 o
  -4   2  18     3526.29     3906.14    318.03 o
  -3   2  18     1374.79     1206.64    109.71 o
  -2   2  18     4930.12     5773.22    376.01 o
  -1   2  18      149.59      123.78     61.71 o
   0   2  18       14.96        0.00     61.34 o
   1   2  18     3569.88     3620.81    215.93 o
   2   2  18     2755.56     2757.47    202.00 o
   3   2  18      663.73      691.39     92.91 o
   4   2  18     7054.22     6782.71    235.20 o
   5   2  18     1132.93     1211.43    116.34 o
   6   2  18     3656.64     3271.04    222.47 o
  -6   3  18     2381.76     2287.47    177.58 o
  -5   3  18     4996.45     4786.59    237.14 o
  -4   3  18      292.11      378.67    100.42 o
  -3   3  18      444.26      524.97     96.53 o
  -2   3  18    37723.89    36756.79    671.07 o
  -1   3  18     2518.33     2469.91    123.36 o
   0   3  18        0.22        3.86     97.10 o
   1   3  18    14423.34    13090.28    625.87 o
   2   3  18     3383.55     3636.60    168.38 o
   3   3  18      369.86      369.39     87.64 o
   4   3  18     5664.14     5336.33    301.16 o
   5   3  18        3.52        0.00     77.41 o
   6   3  18      488.59      610.63    120.95 o
  -6   4  18     4126.33     3856.13    287.50 o
  -5   4  18       23.11        0.00     90.55 o
  -4   4  18      648.10      800.85    115.02 o
  -3   4  18     1886.40     1843.03    141.36 o
  -2   4  18      923.65     1266.88    106.48 o
  -1   4  18       47.79       29.56     79.33 o
   0   4  18      125.21       92.38     81.44 o
   1   4  18     6974.01     7194.78    281.26 o
   2   4  18     1964.11     1849.81    133.82 o
   3   4  18     1420.07     1285.69    122.46 o
   4   4  18     2576.53     2493.83    312.80 o
   5   4  18     3228.50     3199.38    210.96 o
  -5   5  18     6790.29     6801.53    305.19 o
  -4   5  18       18.78       74.88    100.27 o
  -3   5  18     2376.31     2484.75    166.75 o
  -2   5  18    10107.28     9623.52    268.27 o
  -1   5  18     2903.72     2875.94    169.75 o
   0   5  18        3.31        1.96     82.33 o
   1   5  18    19901.58    19825.33    482.32 o
   2   5  18     1626.22     1752.20    208.09 o
   3   5  18      744.95      770.86    227.18 o
   4   5  18     2106.70     1885.05    335.86 o
   5   5  18       11.55        3.02    106.52 o
  -4   6  18      188.22      363.49    121.81 o
  -3   6  18     2834.58     3165.70    196.65 o
  -2   6  18      190.38      208.16    100.60 o
  -1   6  18      669.63      766.43    106.46 o
   0   6  18       38.45        0.00     84.31 o
   1   6  18    11685.18    11711.40    350.89 o
   2   6  18      338.79      224.75    145.91 o
   3   6  18     1052.21     1338.23    204.03 o
   4   6  18      464.17      429.45    160.95 o
  -3   7  18     2974.02     3084.44    210.19 o
  -2   7  18      374.59      454.97    174.93 o
  -1   7  18     3205.61     3185.81    234.09 o
   0   7  18       44.81        0.00    121.93 o
   1   7  18    17032.70    17421.68    470.26 o
   2   7  18      202.64      557.94    176.24 o
   3   7  18      547.20      378.26    170.92 o
  -1   8  18       14.48        0.00    223.02 o
   0   8  18        2.62        0.00    129.39 o
  -7   0  19     1136.89      893.23    167.77 o
  -5   0  19     8054.11     8074.73    520.14 o
  -3   0  19     1914.83     2223.76    221.70 o
  -1   0  19     1103.24     1209.17    122.86 o
   1   0  19     3974.06     4661.39    261.31 o
   3   0  19     3028.15     3324.35    185.18 o
   5   0  19     7491.05     7497.63    289.14 o
  -7   1  19     1496.73     1466.82    208.10 o
  -6   1  19      293.39      304.45    198.63 o
  -5   1  19     7370.32     7621.87    291.25 o
  -4   1  19      110.06      228.56     76.33 o
  -3   1  19     2526.34     2544.70    137.74 o
  -2   1  19     2434.48     2806.90    200.07 o
  -1   1  19     2364.48     2451.99    126.08 o
   0   1  19      783.36      688.75     74.09 o
   1   1  19    44197.75    45009.92    887.71 o
   2   1  19      575.02      595.15    117.63 o
   3   1  19    13639.17    13507.39    278.84 o
   4   1  19      616.20      634.91     87.48 o
   5   1  19     6611.09     6731.61    216.52 o
   6   1  19      192.51      100.23     71.32 o
  -6   2  19     1029.90     1062.95    153.07 o
  -5   2  19     9297.57     9744.18    395.89 o
  -4   2  19       41.35       74.84     73.23 o
  -3   2  19     1579.11     1731.22    125.18 o
  -2   2  19     3654.78     3134.76    151.06 o
  -1   2  19       67.64        0.00     56.13 o
   0   2  19     1465.34     1652.97    179.18 o
   1   2  19     7484.11     7765.22    316.18 o
   2   2  19      974.27      846.86    104.07 o
   3   2  19     2690.86     3074.31    156.30 o
   4   2  19      428.59      397.07     95.48 o
   5   2  19     8270.84     8350.73    308.75 o
   6   2  19       14.56        0.00     75.45 o
  -6   3  19     1566.25     1574.86    200.18 o
  -5   3  19     5620.60     5478.52    256.18 o
  -4   3  19     1865.02     1756.25    134.42 o
  -3   3  19     3357.08     3593.83    174.26 o
  -2   3  19    16324.17    15206.19    339.46 o
  -1   3  19     2129.02     2114.68    119.50 o
   0   3  19     4625.60     4269.65    185.36 o
   1   3  19    26818.22    26575.18    582.56 o
   2   3  19     4598.91     4276.86    187.80 o
   3   3  19     4788.42     4940.79    200.85 o
   4   3  19     2048.98     1717.11    215.28 o
   5   3  19     5442.41     5589.83    224.51 o
   6   3  19     1570.56     1080.23    208.44 o
  -6   4  19     3039.27     2763.66    205.96 o
  -5   4  19     4100.22     4097.59    237.48 o
  -4   4  19       81.05        0.00     91.11 o
  -3   4  19      601.06      706.11    108.00 o
  -2   4  19    10164.77    10030.35    343.07 o
  -1   4  19       52.12        0.00    133.18 o
   0   4  19     4089.86     4224.38    192.21 o
   1   4  19     3455.03     3420.92    300.90 o
   2   4  19     2690.61     3130.93    223.10 o
   3   4  19     1075.59      774.83    162.57 o
   4   4  19     1002.26     1234.73    185.97 o
   5   4  19     3319.73     3066.68    312.22 o
  -5   5  19     1045.60      912.91    152.87 o
  -4   5  19      539.69      719.39    134.46 o
  -3   5  19      196.18      250.07     99.70 o
  -2   5  19    21848.96    22667.34    541.34 o
  -1   5  19      942.51     1001.56    122.40 o
   0   5  19     5250.48     5313.79    223.33 o
   1   5  19     6120.30     5617.40    230.60 o
   2   5  19     9020.81     8891.90    291.27 o
   3   5  19     1721.66     1448.10    200.67 o
   4   5  19     4809.24     5066.85    326.95 o
   5   5  19     1629.46     1583.59    181.01 o
  -4   6  19      579.15      684.59    149.06 o
  -3   6  19      296.82      271.21    113.29 o
  -2   6  19     7766.63     7704.08    286.37 o
  -1   6  19      167.68      102.90     89.16 o
   0   6  19      281.20      387.44    128.68 o
   1   6  19       61.81      164.36     98.61 o
   2   6  19     1070.93     1136.46    201.83 o
   3   6  19       13.90        0.00    128.01 o
   4   6  19      254.17      230.80    151.11 o
  -3   7  19       23.40      212.38    112.92 o
  -2   7  19    13243.12    13411.40    433.88 o
  -1   7  19      213.11      210.11    130.05 o
   0   7  19     2992.93     3415.41    240.68 o
   1   7  19      214.75      380.33    171.51 o
   2   7  19     8058.33     7890.44    558.32 o
  -6   0  20      283.89      238.67    135.95 o
  -4   0  20      134.22      158.30    105.08 o
  -2   0  20    51752.27    53343.11   1459.28 o
   0   0  20     9186.98     9522.40    546.60 o
   2   0  20     1668.47     1654.75    147.61 o
   4   0  20      851.69      928.48    128.78 o
   6   0  20      130.26      137.77     99.07 o
  -6   1  20     7108.33     6592.71    270.06 o
  -5   1  20      302.80      233.87     91.07 o
  -4   1  20      114.60      130.82     71.30 o
  -3   1  20        0.07       66.57     66.62 o
  -2   1  20      216.94      448.18     95.35 o
  -1   1  20      307.83      257.01     78.11 o
   0   1  20      656.85      742.54     76.05 o
   1   1  20       15.69      457.28     85.73 o
   2   1  20    33966.83    33668.94    699.11 o
   3   1  20      132.24      319.02     67.36 o
   4   1  20      568.97      815.42     96.43 o
   5   1  20      864.50      998.84    117.76 o
   6   1  20     2972.52     2751.93    137.93 o
  -6   2  20      133.19      193.85    104.92 o
  -5   2  20     3876.69     3468.36    222.60 o
  -4   2  20       17.58        0.00     74.32 o
  -3   2  20      220.51      138.26     79.46 o
  -2   2  20    39641.78    40172.43    815.39 o
  -1   2  20      116.36      135.06     72.05 o
   0   2  20    14604.38    14640.62    322.50 o
   1   2  20     3874.08     3582.56    175.73 o
   2   2  20      652.93      778.69    105.66 o
   3   2  20     2491.28     2607.56    222.23 o
   4   2  20     2217.31     2243.74    175.60 o
   5   2  20       30.73      118.46     91.18 o
   6   2  20      263.90      197.32    148.43 o
  -6   3  20     3862.11     3542.06    281.96 o
  -5   3  20     1356.51     1354.36    206.52 o
  -4   3  20     1366.29     1260.39    143.46 o
  -3   3  20      311.19      251.94     89.46 o
  -2   3  20       20.82      404.30     84.24 o
  -1   3  20     1331.34     1193.68    100.77 o
   0   3  20     2248.84     2589.01    151.39 o
   1   3  20       68.41      103.79     84.10 o
   2   3  20    16967.09    16090.46    404.70 o
   3   3  20      515.06      435.45     98.89 o
   4   3  20      760.69      898.61    168.23 o
   5   3  20     6374.51     6143.79    239.14 o
  -5   4  20     8915.77     8365.20    336.46 o
  -4   4  20       15.43        0.00     89.04 o
  -3   4  20      451.79      333.70     98.60 o
  -2   4  20    16298.37    15614.83    408.30 o
  -1   4  20      391.99      418.95     88.03 o
   0   4  20     6201.24     5770.71    225.84 o
   1   4  20    10904.50    10264.38    309.85 o
   2   4  20      235.59      272.90     97.66 o
   3   4  20     6816.20     6392.56    353.02 o
   4   4  20     1104.81     1095.25    185.57 o
   5   4  20       98.00      140.35    112.54 o
  -5   5  20     3053.30     3282.65    230.65 o
  -4   5  20      117.19       86.19    106.76 o
  -3   5  20      134.82      231.90    101.25 o
  -2   5  20       25.41      128.56     93.52 o
  -1   5  20     1925.03     1869.84    151.33 o
   0   5  20      544.89      303.77    101.98 o
   1   5  20        6.21      120.13     97.97 o
   2   5  20     4980.98     4744.11    796.46 o
   3   5  20     2023.72     2118.48    231.47 o
   4   5  20       17.19       47.88    140.88 o
  -4   6  20       89.27        0.00    100.50 o
  -3   6  20      318.05      421.61    121.44 o
  -2   6  20     2224.55     2218.49    175.38 o
  -1   6  20     3085.53     3405.85    202.69 o
   0   6  20      228.25      197.62    122.84 o
   1   6  20     5550.11     5515.31    247.68 o
   2   6  20      308.42      330.90    157.80 o
   3   6  20     4404.79     4431.68    328.52 o
  -2   7  20        9.95      223.97    134.55 o
  -1   7  20     2263.53     2204.21    213.41 o
   0   7  20       44.39        0.00    122.43 o
   1   7  20        1.26        0.00    187.30 o
   2   7  20      230.72      364.54    173.60 o
  -5   0  21      853.66      745.52    169.61 o
  -3   0  21       44.56        0.00     94.96 o
  -1   0  21    27999.32    30188.50    870.82 o
   1   0  21        9.30      210.24    118.81 o
   3   0  21     5014.23     4636.82    196.24 o
   5   0  21    12239.65    13348.66    424.65 o
  -6   1  21       19.21      122.21     94.04 o
  -5   1  21    40803.33    39378.27    946.05 o
  -4   1  21        2.29        0.00     74.31 o
  -3   1  21     4663.27     4563.55    216.68 o
  -2   1  21     1558.89     1434.34    223.41 o
  -1   1  21      251.49      272.82     82.69 o
   0   1  21      338.54      244.02     85.37 o
   1   1  21    16888.73    16670.20    410.78 o
   2   1  21      335.70      424.23     93.23 o
   3   1  21       67.16       90.54     65.82 o
   4   1  21      177.68      198.24     79.71 o
   5   1  21     6557.21     6196.80    212.02 o
   6   1  21       69.37        0.00    134.66 o
  -6   2  21       15.60      195.00    224.96 o
  -5   2  21     1076.58     1366.35    281.33 o
  -4   2  21      158.50        0.00     84.78 o
  -3   2  21      173.44      178.51     81.05 o
  -2   2  21      367.11      435.86     89.42 o
  -1   2  21    15973.20    16319.34    354.95 o
   0   2  21      140.86      336.25     72.45 o
   1   2  21      172.06      299.59     98.70 o
   2   2  21     4241.56     4160.13    189.64 o
   3   2  21     6838.13     6431.56    274.22 o
   4   2  21      665.11      679.78    127.84 o
   5   2  21     5306.77     5264.83    223.57 o
  -6   3  21       79.47        0.00    100.95 o
  -5   3  21    19457.57    18779.09    547.24 o
  -4   3  21      456.50      436.33    116.60 o
  -3   3  21      848.40      707.46    108.81 o
  -2   3  21     8554.26     7374.43    252.54 o
  -1   3  21      239.01      256.94     79.21 o
   0   3  21      394.23      290.45     93.80 o
   1   3  21     3621.82     3754.63    209.51 o
   2   3  21     1134.50     1096.52    120.69 o
   3   3  21      120.94        0.00    119.67 o
   4   3  21     1466.56     1307.59    189.84 o
   5   3  21     3038.62     2906.62    177.18 o
  -5   4  21      496.40      690.57    150.83 o
  -4   4  21      402.19      485.57    126.69 o
  -3   4  21       40.86       11.56     89.04 o
  -2   4  21     1089.46     1293.26    168.67 o
  -1   4  21     6363.08     6057.15    208.61 o
   0   4  21      803.72      695.85    157.44 o
   1   4  21      373.31      407.71     99.70 o
   2   4  21     8754.20     8482.12    286.73 o
   3   4  21     4400.06     4674.15    310.91 o
   4   4  21     1019.31     1349.78    204.00 o
   5   4  21     1807.03     1529.93    190.04 o
  -4   5  21      354.88      310.35    124.45 o
  -3   5  21      142.35       34.30     95.93 o
  -2   5  21    11365.41    11437.11    347.87 o
  -1   5  21      176.91      225.70    100.13 o
   0   5  21     1393.48     1324.77    163.96 o
   1   5  21     1585.29     1232.83    139.67 o
   2   5  21     1863.28     2091.18    238.51 o
   3   5  21      203.98      198.86    145.91 o
   4   5  21     1586.93     2013.51    541.87 o
  -3   6  21       20.21        4.21    102.66 o
  -2   6  21     1749.17     2168.78    176.41 o
  -1   6  21     1284.37     1340.37    174.57 o
   0   6  21      214.00      220.16    126.67 o
   1   6  21       65.91      138.74    107.32 o
   2   6  21    10781.81    11185.10    695.72 o
   3   6  21      715.02      427.26    260.07 o
  -2   7  21    10153.52     9519.82    342.57 o
  -1   7  21       39.86      180.31    235.12 o
   0   7  21     1166.02     1135.69    194.46 o
   1   7  21       63.65       90.41    167.02 o
  -6   0  22     5356.30     5403.71    326.42 o
  -4   0  22      193.18      208.02    127.22 o
  -2   0  22     9264.72    10218.53    395.30 o
   0   0  22     3427.79     3499.22    346.63 o
   2   0  22    21081.04    20879.81    572.06 o
   4   0  22    19953.61    19240.49    546.16 o
  -6   1  22      108.44       16.74     98.75 o
  -5   1  22      662.20      567.52    253.33 o
  -4   1  22    10122.59    10893.35    366.83 o
  -3   1  22       31.51       19.04    109.98 o
  -2   1  22    12855.79    12720.71    385.19 o
  -1   1  22     1007.36     1107.18    146.74 o
   0   1  22     6509.31     6663.01    216.06 o
   1   1  22       66.18      171.12     83.29 o
   2   1  22    10934.77    11329.94    324.29 o
   3   1  22        0.93        0.00     68.50 o
   4   1  22       36.84      141.60     90.55 o
   5   1  22       57.92       77.72     80.96 o
  -6   2  22     2220.34     2300.00    366.95 o
  -5   2  22     1789.09     1522.61    163.36 o
  -4   2  22      544.89      636.97    123.80 o
  -3   2  22     1523.08     1569.68    179.01 o
  -2   2  22     7549.56     6997.19    239.34 o
  -1   2  22     1905.16     1986.86    121.46 o
   0   2  22     1652.49     1706.58    110.70 o
   1   2  22     1380.47     1301.45    128.34 o
   2   2  22    15439.02    15485.02    401.51 o
   3   2  22      284.17      475.47    147.91 o
   4   2  22     9294.28     9382.67    342.64 o
   5   2  22      603.82      579.75    115.60 o
  -5   3  22     3797.42     4226.60    243.64 o
  -4   3  22     8333.93     7912.08    317.73 o
  -3   3  22      141.96       28.99     81.96 o
  -2   3  22     7264.31     6968.43    248.40 o
  -1   3  22     8906.94     8781.00    375.00 o
   0   3  22      799.52      779.54    208.61 o
   1   3  22       12.91       54.34    141.37 o
   2   3  22     9651.05     9445.05    299.18 o
   3   3  22       21.68        0.00    158.76 o
   4   3  22      129.93       60.44    129.76 o
   5   3  22      750.35      630.29    118.69 o
  -5   4  22     4182.07     3975.52    291.35 o
  -4   4  22       77.68      207.12    112.46 o
  -3   4  22     3269.71     3507.48    193.26 o
  -2   4  22     2691.01     2786.47    173.60 o
  -1   4  22     4349.42     4486.53    184.48 o
   0   4  22      310.64      305.72     99.29 o
   1   4  22     2472.90     2251.81    163.20 o
   2   4  22     5211.79     5094.17    331.57 o
   3   4  22     1385.02     1647.39    215.56 o
   4   4  22     3250.77     2910.79    262.83 o
  -4   5  22     1983.57     1638.61    185.17 o
  -3   5  22      223.67      218.54    104.37 o
  -2   5  22     2245.67     2147.42    167.70 o
  -1   5  22    11760.71    11898.53    330.45 o
   0   5  22     1032.56      740.24    145.10 o
   1   5  22      503.80      659.03    124.36 o
   2   5  22     2113.37     2377.23    256.15 o
   3   5  22        8.20        0.00    122.29 o
   4   5  22        0.91        0.00    132.71 o
  -3   6  22     1101.34     1063.61    149.76 o
  -2   6  22      151.22       11.14    103.40 o
  -1   6  22     4092.72     4840.94    282.16 o
   0   6  22        1.68        0.00    113.35 o
   1   6  22     1912.72     2370.12    207.33 o
   2   6  22      662.28      440.74    184.34 o
   0   7  22      172.48      383.60    213.76 o
  -5   0  23    10868.91    10962.22    467.00 o
  -3   0  23     4326.77     4884.55    276.50 o
  -1   0  23     7375.20     7744.63    531.86 o
   1   0  23      183.44       32.13    157.63 o
   3   0  23     1155.43     1290.92    189.24 o
   5   0  23      821.98     1089.18    151.00 o
  -6   1  23       74.92       84.82    102.39 o
  -5   1  23       52.61       31.14     97.33 o
  -4   1  23      871.00      825.83    131.99 o
  -3   1  23     1361.48     1573.24    144.11 o
  -2   1  23       55.03        0.00     77.20 o
  -1   1  23    42756.09    45799.12   1075.30 o
   0   1  23      115.69      296.96     92.54 o
   1   1  23     3629.76     4051.79    204.00 o
   2   1  23     1007.98      878.19    114.39 o
   3   1  23     2609.94     2773.47    201.15 o
   4   1  23      158.12       34.28     88.53 o
   5   1  23     2702.68     2512.33    167.84 o
  -5   2  23     7687.23     6898.69    297.40 o
  -4   2  23      881.13      809.78    134.59 o
  -3   2  23     5605.20     5554.31    220.57 o
  -2   2  23      367.56      334.26     92.32 o
  -1   2  23     5873.74     6782.84    322.72 o
   0   2  23      229.11      273.79     93.89 o
   1   2  23       46.16      102.61     87.57 o
   2   2  23      194.26      252.29     99.54 o
   3   2  23     1373.54     1606.41    212.54 o
   4   2  23      116.58       35.12     92.32 o
   5   2  23     1466.26     1390.09    144.23 o
  -5   3  23      144.61      204.17    118.90 o
  -4   3  23     6064.54     5448.33    283.39 o
  -3   3  23      342.04      108.41     91.22 o
  -2   3  23      143.23      124.73     85.47 o
  -1   3  23    27729.12    26344.46    530.96 o
   0   3  23       88.28       89.96     73.19 o
   1   3  23     4896.30     4658.08    230.85 o
   2   3  23     8710.98     7972.55    636.75 o
   3   3  23      996.82      935.39    181.40 o
   4   3  23     1834.38     1802.55    387.46 o
  -4   4  23     2628.18     2236.14    199.55 o
  -3   4  23     2601.64     2311.06    169.66 o
  -2   4  23     1281.13     1471.31    144.18 o
  -1   4  23     2063.32     2302.50    160.50 o
   0   4  23      688.39      881.77    155.89 o
   1   4  23       82.44      157.57     99.43 o
   2   4  23      453.20      294.33    156.13 o
   3   4  23      500.93      417.94    159.56 o
   4   4  23      247.80      268.95    154.40 o
  -4   5  23     7456.11     7815.74    341.21 o
  -3   5  23       29.89        0.00     90.86 o
  -2   5  23      183.03       96.23     99.53 o
  -1   5  23     6419.18     5742.79    248.44 o
   0   5  23     1830.47     1843.79    187.89 o
   1   5  23      422.65      254.08    111.36 o
   2   5  23    11011.94    10556.15    499.28 o
   3   5  23      664.90      616.64    186.21 o
  -2   6  23      961.04     1203.96    192.71 o
  -1   6  23      333.69      275.24    136.71 o
   0   6  23      484.90      489.64    148.83 o
   1   6  23        5.39        0.00    146.93 o
   2   6  23      807.96      640.01    368.18 o
  -4   0  24    29585.36    31410.63   1914.99 o
  -2   0  24     4184.59     4944.72    426.77 o
   0   0  24      684.27      700.07    226.80 o
   2   0  24    22170.03    23607.94    779.21 o
   4   0  24     3212.38     3435.81    221.47 o
  -5   1  24       99.75      129.41    103.70 o
  -4   1  24      164.16        0.00    101.48 o
  -3   1  24       39.84        0.00     81.94 o
  -2   1  24      394.75      326.91    132.02 o
  -1   1  24      141.91      613.38    127.16 o
   0   1  24     6836.91     6730.87    288.56 o
   1   1  24       10.29        0.00     81.55 o
   2   1  24      708.30      879.69    124.45 o
   3   1  24      626.95      627.75    173.00 o
   4   1  24      423.45      576.91    113.80 o
   5   1  24       51.22       15.48     95.01 o
  -5   2  24       14.25       14.80    100.87 o
  -4   2  24    18745.81    17829.90    528.06 o
  -3   2  24      153.82      263.13     92.27 o
  -2   2  24     2865.78     3241.09    225.50 o
  -1   2  24     6696.14     6462.18    250.57 o
   0   2  24     1929.76     2107.98    227.03 o
   1   2  24     1969.06     1866.89    150.44 o
   2   2  24    12410.12    13404.72    675.50 o
   3   2  24        7.81      298.88    206.96 o
   4   2  24     3220.47     3318.42    193.75 o
  -5   3  24     1146.94     1282.17    165.63 o
  -4   3  24      185.50      373.96    124.22 o
  -3   3  24       64.57        0.00     87.66 o
  -2   3  24       71.79      116.30     92.20 o
  -1   3  24     1328.70     1574.66    122.79 o
   0   3  24     1763.21     1891.53    172.96 o
   1   3  24      576.45      467.77    110.37 o
   2   3  24     1105.08     1483.77    534.88 o
   3   3  24     3113.75     3448.11    331.32 o
   4   3  24     1690.91     1668.56    220.72 o
  -4   4  24     7433.01     6265.75    303.42 o
  -3   4  24      759.93      930.29    135.06 o
  -2   4  24      571.96      548.96    167.04 o
  -1   4  24    14987.43    14782.66    452.69 o
   0   4  24     1703.96     1722.63    182.21 o
   1   4  24     3876.29     3786.73    288.14 o
   2   4  24     4246.13     3773.16    301.46 o
   3   4  24      122.47      233.03    153.69 o
  -3   5  24      329.13      145.37    105.36 o
  -2   5  24       95.43        0.00     99.38 o
  -1   5  24     1450.26     1732.74    190.53 o
   0   5  24     1051.64     1008.57    166.50 o
   1   5  24      450.57      689.25    131.84 o
   2   5  24      337.44      607.27    207.90 o
   3   5  24     5395.39     5298.70    364.47 o
  -2   6  24       19.13        0.00    113.95 o
  -1   6  24    15437.73    14390.70    601.58 o
   0   6  24      365.88      352.38    141.46 o
   1   6  24     6214.22     7310.90    509.18 o
  -5   0  25     1822.86     1875.64    568.15 o
  -3   0  25     2094.25     2362.55    320.55 o
  -1   0  25    11775.84    11546.25    687.97 o
   1   0  25    17122.18    16506.81    614.94 o
   3   0  25    10761.48    11370.75    460.07 o
  -5   1  25       25.43       30.22    100.95 o
  -4   1  25      815.89      846.09    139.77 o
  -3   1  25       11.84      158.43    100.94 o
  -2   1  25      208.33      292.58    141.75 o
  -1   1  25     9182.52     9099.71    350.93 o
   0   1  25      159.68      308.97    117.06 o
   1   1  25     3201.88     3447.19    191.05 o
   2   1  25      256.22      208.26    148.60 o
   3   1  25     9103.85     9183.40    385.72 o
   4   1  25       60.81      100.93     96.78 o
  -5   2  25     1097.13     1021.97    192.40 o
  -4   2  25      621.91      717.95    187.04 o
  -3   2  25     2059.70     2247.61    160.13 o
  -2   2  25      606.85      554.11    157.07 o
  -1   2  25     8992.61     9601.05    373.80 o
   0   2  25     2035.98     2044.96    252.40 o
   1   2  25     7503.04     7973.52    282.81 o
   2   2  25      234.88      438.83    167.52 o
   3   2  25     9221.39     9466.79    454.02 o
   4   2  25      958.57      867.52    128.53 o
  -4   3  25     4968.98     5203.22    300.98 o
  -3   3  25        0.76        0.00     89.37 o
  -2   3  25     1630.70     1793.91    199.15 o
  -1   3  25     3889.66     3632.46    202.72 o
   0   3  25      402.76      638.36    141.56 o
   1   3  25     1000.88      994.24    134.74 o
   2   3  25     1406.29     1366.14    219.00 o
   3   3  25     3570.30     3862.90    573.25 o
   4   3  25        0.42        0.00    113.90 o
  -4   4  25     1676.36     1830.03    188.59 o
  -3   4  25     1212.73     1155.50    143.54 o
  -2   4  25     1289.69     1497.79    172.72 o
  -1   4  25     3573.66     3733.19    205.77 o
   0   4  25     5951.54     6037.20    247.04 o
   1   4  25     2942.17     3157.51    197.94 o
   2   4  25      377.72      572.04    190.01 o
   3   4  25     4611.22     4200.43    325.60 o
  -3   5  25      164.49      118.56    112.14 o
  -2   5  25     1305.86     1501.72    159.23 o
  -1   5  25      964.59      916.91    143.14 o
   0   5  25      727.24      873.03    160.96 o
   1   5  25      154.64        0.00    109.85 o
   2   5  25     1370.11     1064.67    224.49 o
  -4   0  26     5159.36     4868.87    327.54 o
  -2   0  26      940.89      623.71    226.80 o
   0   0  26    12819.35    13691.07    762.06 o
   2   0  26     2878.38     3337.05    388.21 o
   4   0  26     6462.83     6560.33    517.49 o
  -4   1  26    16215.38    16274.53    544.70 o
  -3   1  26      110.01      158.23    130.62 o
  -2   1  26     4414.51     5127.13    268.00 o
  -1   1  26      200.32      265.41    117.33 o
   0   1  26     5254.77     5939.14    287.48 o
   1   1  26      124.51        0.00     99.61 o
   2   1  26      153.52      109.33    145.26 o
   3   1  26       38.21       71.12    113.46 o
   4   1  26      726.01      805.69    130.14 o
  -4   2  26     5205.86     4946.76    399.30 o
  -3   2  26      493.31      534.09    114.52 o
  -2   2  26      179.42      176.12    111.93 o
  -1   2  26      800.04      851.95    147.56 o
   0   2  26    13309.90    14425.49    491.54 o
   1   2  26       19.07        9.43     93.34 o
   2   2  26     3678.91     3925.41    308.25 o
   3   2  26     2106.19     2130.77    454.93 o
   4   2  26     4059.94     4101.42    221.46 o
  -4   3  26     8750.47     7870.72    335.08 o
  -3   3  26      552.06      625.37    124.53 o
  -2   3  26     2727.92     2796.44    179.21 o
  -1   3  26     1068.05      856.27    158.77 o
   0   3  26     3838.38     3692.25    240.40 o
   1   3  26     1049.92      954.58    159.81 o
   2   3  26      297.26      229.01    169.73 o
   3   3  26      350.54       69.33    255.16 o
  -3   4  26     1044.58     1076.01    144.66 o
  -2   4  26       14.91       15.41     97.01 o
  -1   4  26     1677.81     1775.75    160.78 o
   0   4  26     5328.58     5269.29    277.28 o
   1   4  26       64.86        0.00     98.98 o
   2   4  26     1506.76     1276.53    402.58 o
  -2   5  26      606.55      514.89    130.50 o
  -1   5  26     2128.07     2224.55    184.95 o
   0   5  26     1118.14     1153.53    178.17 o
   1   5  26     1183.71     1581.58    352.30 o
  -3   0  27     1376.69     1350.62    289.55 o
  -1   0  27     7492.38     8172.53    574.57 o
   1   0  27       43.19      318.88    150.27 o
   3   0  27        6.33        0.00    178.04 o
  -4   1  27        0.09       32.96    104.05 o
  -3   1  27    11193.93    11635.95    479.67 o
  -2   1  27       12.30       29.60    106.73 o
  -1   1  27     1655.13     1955.93    192.05 o
   0   1  27     1016.40      987.20    156.57 o
   1   1  27      410.39      280.93    125.98 o
   2   1  27      436.40      293.76    131.10 o
   3   1  27     9929.51    10404.67    402.01 o
  -4   2  27     2159.82     2080.04    191.42 o
  -3   2  27     1386.26     1342.15    179.12 o
  -2   2  27      380.84      173.79    120.67 o
  -1   2  27     5681.42     5747.22    293.93 o
   0   2  27        6.09      139.64    118.75 o
   1   2  27      129.25       44.95    104.96 o
   2   2  27      303.13        0.00    192.03 o
   3   2  27       58.78      288.40    135.89 o
  -3   3  27     5553.18     5568.37    250.02 o
  -2   3  27       61.47      108.66    100.28 o
  -1   3  27     1116.29     1220.46    176.62 o
   0   3  27     6499.43     6431.31    513.23 o
   1   3  27     1146.90     1395.67    153.93 o
   2   3  27     1671.62     1515.28    236.42 o
   3   3  27     5179.34     4740.22    477.80 o
  -2   4  27      834.18      740.41    132.24 o
  -1   4  27     2461.72     2218.98    224.57 o
   0   4  27        6.20       96.18    137.44 o
   1   4  27       65.02        0.00    110.44 o
   2   4  27     1085.57      931.87    214.60 o
  -4   0  28      292.34      358.35    199.21 o
  -2   0  28     1075.57      955.23    270.65 o
   0   0  28    21018.26    21765.31   1085.26 o
   2   0  28     2548.07     2646.43    367.05 o
  -4   1  28     2853.13     3067.01    684.38 o
  -3   1  28       86.96       35.87    120.03 o
  -2   1  28     1544.99     1293.70    173.12 o
  -1   1  28      107.42      172.63    122.03 o
   0   1  28     4579.58     4989.18    278.85 o
   1   1  28       19.88       32.58    114.69 o
   2   1  28     7183.88     7003.25    327.16 o
   3   1  28       57.89       64.63    121.11 o
  -3   2  28     3205.48     3044.78    230.25 o
  -2   2  28      617.79      605.16    147.25 o
  -1   2  28       44.92       60.07    149.23 o
   0   2  28    12730.56    12874.87    454.85 o
   1   2  28       23.55      196.74    112.64 o
   2   2  28     1672.16     1871.08    271.03 o
   3   2  28     1018.10     1112.80    382.35 o
  -3   3  28      519.73      635.38    132.37 o
  -2   3  28     1171.95     1366.03    181.38 o
  -1   3  28     1114.98     1002.20    170.15 o
   0   3  28     2363.53     2778.01    224.16 o
   1   3  28      592.37      585.02    136.60 o
   2   3  28     2582.94     2881.65    292.00 o
  -1   4  28       64.67      162.14    132.31 o
   0   4  28     4804.30     4527.88    286.09 o
   1   4  28      203.34        4.91    228.69 o
  -3   0  29    13782.98    13532.30    809.69 o
  -1   0  29     3720.77     4035.99    438.49 o
   1   0  29     3820.51     3844.21    315.66 o
  -3   1  29     6358.74     6145.22    319.50 o
  -2   1  29        7.80      114.87    117.54 o
  -1   1  29     1819.12     2204.42    210.37 o
   0   1  29      243.50      112.25    121.04 o
   1   1  29      788.66      957.81    167.51 o
   2   1  29        3.81      247.50    155.92 o
  -3   2  29    10267.48    11128.02    773.86 o
  -2   2  29      212.54      180.08    157.40 o
  -1   2  29     1978.75     2278.63    214.05 o
   0   2  29     1597.17     1521.27    190.15 o
   1   2  29     3475.82     4101.70    265.18 o
   2   2  29      761.68      774.31    203.18 o
  -2   3  29      317.58      126.53    138.92 o
  -1   3  29      351.49      407.00    188.56 o
   0   3  29     1536.69     1404.22    243.13 o
   1   3  29      928.76     1532.44    337.94 o
  -2   0  30     4499.41     5286.44    509.55 o
   0   0  30       30.34        0.00    173.51 o
   2   0  30      252.56      263.85    231.72 o
  -2   1  30     1842.51     1941.08    208.53 o
  -1   1  30      438.20      640.27    162.35 o
   0   1  30     5619.73     5927.17    313.44 o
   1   1  30       54.02      226.31    161.74 o
  -1   2  30       54.98      397.07    142.26 o
   0   2  30      196.58      236.67    141.78 o
   1   2  30     1570.37     1623.54    349.66 o
  -1   0  31     1609.41     1965.64    356.08 o
   0   1  31       39.46       74.69    134.13 o
 
